# Supplementary material for: Contemporary Update on Clinical and Experimental Prostate Cancer Biomarkers: A Multi-Omics-Focused Approach to Detection and Risk Stratification
Source: Biology (Basel). 2024 Sep 25;13(10):762. doi: 10.3390/biology13100762 (PMC11504278; doi:10.3390/biology13100762)
Supplement: Supplementary file 1 [file biology-13-00762-s001.zip]

Archive with 4 entries (4 files):
- Supplementary Data Table S1.xlsx
- Supplementary Data Table S2.xlsx
- Supplementary Table S3.xlsx
- Supplementary Table S4.xlsx
