# Supplementary material for: Contemporary Update on Clinical and Experimental Prostate Cancer Biomarkers: A Multi-Omics-Focused Approach to Detection and Risk Stratification
Source: Biology (Basel). 2024 Sep 25;13(10):762. doi: 10.3390/biology13100762 (PMC11504278; doi:10.3390/biology13100762)
Supplement: Supplementary file 1 [file biology-13-00762-s001.zip › Supplementary Data Table S1.xlsx]

## Sheet: genomics
PubMed_Timeline_Results_by_Year Search query: genomics
Year	Count
2025	8
2024	61414
2023	97995
2022	104358
2021	111067
2020	102091
2019	94394
2018	88100
2017	86017
2016	86304
2015	84180
2014	80374
2013	74481
2012	72397
2011	67490
2010	62396
2009	57832
2008	55731
2007	52949
2006	50848
2005	48537
2004	45654
2003	41354
2002	38104
2001	37175
2000	35499
1999	31436
1998	29892
1997	28664
1996	27320
1995	26901
1994	25236
1993	23304
1992	20591
1991	18751
1990	17049
1989	15491
1988	13087
1987	11625
1986	9629
1985	8463
1984	7586
1983	6542
1982	5627
1981	4827
1980	4496
1979	4097
1978	3721
1977	3321
1976	3240
1975	2954
1974	2732
1973	2170
1972	1959
1971	1778
1970	1354
1969	1192
1968	931
1967	591
1966	390
1965	259
1964	217
1963	58
1962	35
1961	32
1960	18
1959	13
1958	26
1957	16
1956	8
1955	4
1954	10
1953	14
1952	5
1951	11
1950	10
1949	8
1948	16
1947	15
1946	17
1943	1
total	2104489

## Sheet: transcriptomics
PubMed_Timeline_Results_by_Year Search query: transcriptomics
Year	Count
2025	4
2024	20120
2023	29401
2022	29098
2021	31055
2020	27418
2019	24343
2018	20929
2017	19554
2016	18589
2015	17953
2014	16311
2013	15479
2012	14601
2011	13158
2010	11946
2009	10550
2008	9364
2007	8355
2006	7594
2005	6829
2004	5620
2003	4137
2002	2819
2001	1871
2000	929
1999	183
1998	24
1997	10
1996	4
1995	4
1994	4
1993	1
1992	3
1990	1
1986	1
1983	2
1982	1
total	368265

## Sheet: proteomics
PubMed_Timeline_Results_by_Year Search query: "proteomics"
Year	Count
2025	1
2024	7964
2023	12420
2022	12281
2021	12373
2020	10822
2019	9835
2018	9066
2017	8666
2016	8582
2015	8037
2014	7464
2013	6481
2012	6357
2011	5985
2010	5412
2009	4918
2008	4505
2007	4150
2006	3879
2005	3322
2004	2556
2003	1725
2002	1057
2001	525
2000	220
1999	60
1998	22
1997	1
1993	1
total	158687

## Sheet: epigenomics
PubMed_Timeline_Results_by_Year Search query: epigenomics
Year	Count
2024	1688
2023	2699
2022	3026
2021	3261
2020	2904
2019	2519
2018	2262
2017	2028
2016	1971
2015	1711
2014	1430
2013	1341
2012	1118
2011	1068
2010	688
2009	276
2008	170
2007	126
2006	83
2005	60
2004	25
2003	20
2002	13
2001	4
2000	2
1999	2
1997	1
1993	1
1987	3
1985	1
1976	1
1975	1
1968	1
1965	1
1964	1
1959	1
1958	2
total	30509

## Sheet: metabolomics
PubMed_Timeline_Results_by_Year Search query: metabolomics
Year	Count
2025	2
2024	8996
2023	13312
2022	12833
2021	11467
2020	9516
2019	7872
2018	6402
2017	5479
2016	4866
2015	4051
2014	3453
2013	2675
2012	2396
2011	1804
2010	1437
2009	1164
2008	697
2007	461
2006	289
2005	211
2004	140
2003	88
2002	43
2001	13
2000	8
1999	1
1998	1
1993	2
total	99679

## Sheet: lipidomics
PubMed_Timeline_Results_by_Year Search query: lipidomics
Year	Count
2024	1315
2023	2009
2022	1881
2021	1898
2020	1569
2019	1215
2018	951
2017	768
2016	620
2015	536
2014	438
2013	368
2012	234
2011	221
2010	130
2009	151
2008	84
2007	95
2006	49
2005	47
2004	21
2003	9
2002	1
2001	1
total	14611

## Sheet: pharmacomics
PubMed_Timeline_Results_by_Year Search query: "pharmacomics"
Year	Count
2024	1
2023	4
2022	2
2021	2
2020	7
2019	17
2018	19
2017	7
2016	1
2012	1
total	61

## Sheet: pharmaco-omics
Search query: "pharmaco-omics"
Year	Count
2024	2
2023	6
2022	2
2021	4
2020	1
2018	2
2017	2
total	19

## Sheet: microbiomics
PubMed_Timeline_Results_by_Year Search query: "microbiomics"
Year	Count
2024	181
2023	312
2022	317
2021	233
2020	167
2019	109
2018	102
2017	67
2016	39
2015	18
2014	15
2013	6
2012	5
2011	3
2010	3
2009	1
2007	1
2006	2
total	1581
