# Supplementary material for: Contemporary Update on Clinical and Experimental Prostate Cancer Biomarkers: A Multi-Omics-Focused Approach to Detection and Risk Stratification
Source: Biology (Basel). 2024 Sep 25;13(10):762. doi: 10.3390/biology13100762 (PMC11504278; doi:10.3390/biology13100762)
Supplement: Supplementary file 1 [file biology-13-00762-s001.zip › Supplementary Data Table S2.xlsx]

## Sheet: genomics + PC
PubMed_Timeline_Results_by_Year Search query: genomics + "prostate cancer"
Year	Count
2024	543
2023	899
2022	995
2021	1014
2020	924
2019	856
2018	806
2017	752
2016	775
2015	729
2014	633
2013	668
2012	603
2011	552
2010	475
2009	408
2008	408
2007	441
2006	365
2005	333
2004	308
2003	313
2002	272
2001	249
2000	207
1999	169
1998	118
1997	120
1996	92
1995	80
1994	44
1993	30
1992	22
1991	10
1990	7
1989	2
1988	2
1987	1
1986	1
1984	1
1983	1
1980	1
total	15229

## Sheet: transcriptomics + PC
PubMed_Timeline_Results_by_Year Search query: transcriptomics + "prostate cancer"
Year	Count
2024	165
2023	248
2022	304
2021	343
2020	313
2019	314
2018	273
2017	271
2016	266
2015	242
2014	206
2013	219
2012	187
2011	177
2010	154
2009	131
2008	140
2007	112
2006	119
2005	92
2004	100
2003	55
2002	51
2001	29
2000	12
1999	2
total	4525

## Sheet: proteomics + PC
PubMed_Timeline_Results_by_Year Search query: "proteomics" + "prostate cancer"
Year	Count
2024	59
2023	100
2022	102
2021	102
2020	85
2019	78
2018	74
2017	81
2016	75
2015	85
2014	54
2013	48
2012	49
2011	58
2010	47
2009	35
2008	35
2007	48
2006	37
2005	34
2004	30
2003	20
2002	3
2001	3
2000	1
1999	1
total	1344

## Sheet: epigenomics + PC
PubMed_Timeline_Results_by_Year Search query: "epigenomics" + "prostate cancer"
Year	Count
2024	8
2023	13
2022	19
2021	26
2020	17
2019	19
2018	18
2017	14
2016	26
2015	20
2014	15
2013	10
2012	16
2011	10
2010	6
2009	4
2008	1
2007	1
2005	1
total	244

## Sheet: metabolomics + PC
PubMed_Timeline_Results_by_Year Search query: metabolomics + "prostate cancer"
Year	Count
2024	44
2023	91
2022	87
2021	92
2020	76
2019	69
2018	38
2017	39
2016	35
2015	29
2014	25
2013	29
2012	16
2011	16
2010	12
2009	5
2008	2
2007	2
2004	2
total	709

## Sheet: lipidomics + PC
PubMed_Timeline_Results_by_Year Search query: lipidomics + "prostate cancer"
Year	Count
2024	13
2023	16
2022	17
2021	28
2020	7
2019	7
2018	3
2017	5
2016	8
2015	5
2013	1
2012	2
2011	4
2010	2
total	118

## Sheet: pharmaco-omics +PC
PubMed_Timeline_Results_by_Year Search query: pharmaco-omics + "prostate cancer"

## Sheet: microbiomics + PC
PubMed_Timeline_Results_by_Year Search query: "microbiomics" + "prostate cancer"
Year	Count
2024	1
2023	1
total	2
