# Supplementary material for: Contemporary Update on Clinical and Experimental Prostate Cancer Biomarkers: A Multi-Omics-Focused Approach to Detection and Risk Stratification
Source: Biology (Basel). 2024 Sep 25;13(10):762. doi: 10.3390/biology13100762 (PMC11504278; doi:10.3390/biology13100762)
Supplement: Supplementary file 1 [file biology-13-00762-s001.zip › Supplementary Table S3.xlsx]

## Sheet: PubMed_Timeline_Results_by_Year
Search query: "multiomics"
Year	Count
2006	2
2007	2
2008	3
2009	2
2010	4
2011	11
2012	18
2013	43
2014	57
2015	100
2016	199
2017	245
2018	402
2019	631
2020	1093
2021	1862
2022	2669
2023	3394
2024	2541
total	13278

## Sheet: PubMed_Timeline_Results_by_YR
Search query: "integrative omics"
Year	Count
2005	1
2006	1
2007	1
2008	2
2009	5
2010	12
2011	7
2012	12
2013	20
2014	22
2015	19
2016	30
2017	48
2018	47
2019	52
2020	55
2021	105
2022	142
2023	131
2024	83
total	795

## Sheet: PubMed_Timeline_Results_by YEAR
Search query: "panomics"
Year	Count
2003	1
2004	3
2005	2
2006	11
2007	1
2008	3
2010	6
2011	3
2012	1
2013	2
2014	8
2015	8
2016	9
2017	7
2018	7
2019	4
2020	7
2021	16
2022	12
2023	11
2024	5
total	127
