# Supplementary material for: Contemporary Update on Clinical and Experimental Prostate Cancer Biomarkers: A Multi-Omics-Focused Approach to Detection and Risk Stratification
Source: Biology (Basel). 2024 Sep 25;13(10):762. doi: 10.3390/biology13100762 (PMC11504278; doi:10.3390/biology13100762)
Supplement: Supplementary file 1 [file biology-13-00762-s001.zip › Supplementary Table S4.xlsx]

## Sheet: csv-multiomics-set
PMID	Title	Authors	Citation	First Author	Journal/Book	Publication Year	Create Date	PMCID	NIHMS ID	DOI
37449047	Integrated multiomics analysis and machine learning refine molecular subtypes and prognosis for muscle-invasive urothelial cancer	Chu G, Ji X, Wang Y, Niu H.	Mol Ther Nucleic Acids. 2023 Jun 5;33:110-126. doi: 10.1016/j.omtn.2023.06.001. eCollection 2023 Sep 12.	Chu G	Mol Ther Nucleic Acids	2023	2023-07-14	PMC10336357		10.1016/j.omtn.2023.06.001
32929225	Single-cell multiomics: technologies and data analysis methods	Lee J, Hyeon DY, Hwang D.	Exp Mol Med. 2020 Sep;52(9):1428-1442. doi: 10.1038/s12276-020-0420-2. Epub 2020 Sep 15.	Lee J	Exp Mol Med	2020	2020-09-15	PMC8080692		10.1038/s12276-020-0420-2
35639635	Multiomics analysis of male infertility†	Wu X, Zhou L, Shi J, Cheng CY, Sun F.	Biol Reprod. 2022 Jul 25;107(1):118-134. doi: 10.1093/biolre/ioac109.	Wu X	Biol Reprod	2022	2022-05-31			10.1093/biolre/ioac109
37806854	Multiomics tools for improved atherosclerotic cardiovascular disease management	Sopic M, Vilne B, Gerdts E, Trindade F, Uchida S, Khatib S, Wettinger SB, Devaux Y, Magni P; EU-AtheroNET COST Action CA21153.	Trends Mol Med. 2023 Dec;29(12):983-995. doi: 10.1016/j.molmed.2023.09.004. Epub 2023 Oct 6.	Sopic M	Trends Mol Med	2023	2023-10-08			10.1016/j.molmed.2023.09.004
35163161	Recent Multiomics Approaches in Endometrial Cancer	Boroń D, Zmarzły N, Wierzbik-Strońska M, Rosińczuk J, Mieszczański P, Grabarek BO.	Int J Mol Sci. 2022 Jan 22;23(3):1237. doi: 10.3390/ijms23031237.	Boroń D	Int J Mol Sci	2022	2022-02-15	PMC8836055		10.3390/ijms23031237
38401570	Multiomics insights into the female reproductive aging	Wei S, Tang W, Chen D, Xiong J, Xue L, Dai Y, Guo Y, Wu C, Dai J, Wu M, Wang S.	Ageing Res Rev. 2024 Mar;95:102245. doi: 10.1016/j.arr.2024.102245. Epub 2024 Feb 23.	Wei S	Ageing Res Rev	2024	2024-02-24			10.1016/j.arr.2024.102245
37674169	Application of radiomics-based multiomics combinations in the tumor microenvironment and cancer prognosis	Kang W, Qiu X, Luo Y, Luo J, Liu Y, Xi J, Li X, Yang Z.	J Transl Med. 2023 Sep 6;21(1):598. doi: 10.1186/s12967-023-04437-4.	Kang W	J Transl Med	2023	2023-09-06	PMC10481579		10.1186/s12967-023-04437-4
36794589	Multiomics Network Medicine Approaches to Precision Medicine and Therapeutics in Cardiovascular Diseases	Wang RS, Maron BA, Loscalzo J.	Arterioscler Thromb Vasc Biol. 2023 Apr;43(4):493-503. doi: 10.1161/ATVBAHA.122.318731. Epub 2023 Feb 16.	Wang RS	Arterioscler Thromb Vasc Biol	2023	2023-02-16	PMC10038904	NIHMS1871322	10.1161/ATVBAHA.122.318731
35804156	Multiomics, artificial intelligence, and precision medicine in perinatology	Pammi M, Aghaeepour N, Neu J.	Pediatr Res. 2023 Jan;93(2):308-315. doi: 10.1038/s41390-022-02181-x. Epub 2022 Jul 8.	Pammi M	Pediatr Res	2023	2022-07-08	PMC9825681	NIHMS1818151	10.1038/s41390-022-02181-x
36386472	New opportunities and challenges of natural products research: When target identification meets single-cell multiomics	Zhu Y, Ouyang Z, Du H, Wang M, Wang J, Sun H, Kong L, Xu Q, Ma H, Sun Y.	Acta Pharm Sin B. 2022 Nov;12(11):4011-4039. doi: 10.1016/j.apsb.2022.08.022. Epub 2022 Aug 27.	Zhu Y	Acta Pharm Sin B	2022	2022-11-17	PMC9643300		10.1016/j.apsb.2022.08.022
37828709	Multiomics Approach to Acromegaly: Unveiling Translational Insights for Precision Medicine	Kim K, Ku CR, Lee EJ.	Endocrinol Metab (Seoul). 2023 Oct;38(5):463-471. doi: 10.3803/EnM.2023.1820. Epub 2023 Oct 13.	Kim K	Endocrinol Metab (Seoul)	2023	2023-10-13	PMC10613768		10.3803/EnM.2023.1820
36495097	Clinical proteomics towards multiomics in cancer	Creighton CJ.	Mass Spectrom Rev. 2022 Dec 10:e21827. doi: 10.1002/mas.21827. Online ahead of print.	Creighton CJ	Mass Spectrom Rev	2022	2022-12-10			10.1002/mas.21827
34822387	Single-Cell Multiomics Analysis for Drug Discovery	Nassar SF, Raddassi K, Wu T.	Metabolites. 2021 Oct 25;11(11):729. doi: 10.3390/metabo11110729.	Nassar SF	Metabolites	2021	2021-11-25	PMC8623556		10.3390/metabo11110729
35386194	Single-Cell Multiomics Techniques: From Conception to Applications	Dimitriu MA, Lazar-Contes I, Roszkowski M, Mansuy IM.	Front Cell Dev Biol. 2022 Mar 21;10:854317. doi: 10.3389/fcell.2022.854317. eCollection 2022.	Dimitriu MA	Front Cell Dev Biol	2022	2022-04-07	PMC8979110		10.3389/fcell.2022.854317
32240163	Multiview learning for understanding functional multiomics	Nguyen ND, Wang D.	PLoS Comput Biol. 2020 Apr 2;16(4):e1007677. doi: 10.1371/journal.pcbi.1007677. eCollection 2020 Apr.	Nguyen ND	PLoS Comput Biol	2020	2020-04-03	PMC7117667		10.1371/journal.pcbi.1007677
37059823	Multiomics-guided cellular immunotherapies	Legut M.	Nat Rev Cancer. 2023 Jun;23(6):348. doi: 10.1038/s41568-023-00570-w.	Legut M	Nat Rev Cancer	2023	2023-04-14			10.1038/s41568-023-00570-w
34362682	Multiomics metabolic and epigenetics regulatory network in cancer: A systems biology perspective	Wang X, Dong Y, Zheng Y, Chen Y.	J Genet Genomics. 2021 Jul 20;48(7):520-530. doi: 10.1016/j.jgg.2021.05.008. Epub 2021 Jun 27.	Wang X	J Genet Genomics	2021	2021-08-07			10.1016/j.jgg.2021.05.008
34906494	Multiomics subtyping for clinically prognostic cancer subtypes and personalized therapy: A systematic review and meta-analysis	Ayton SG, Pavlicova M, Robles-Espinoza CD, Tamez Peña JG, Treviño V.	Genet Med. 2022 Jan;24(1):15-25. doi: 10.1016/j.gim.2021.09.006. Epub 2021 Nov 30.	Ayton SG	Genet Med	2022	2021-12-15			10.1016/j.gim.2021.09.006
37189439	Multiomics Analysis Reveals Novel Genetic Determinants for Lens Differentiation, Structure, and Transparency	Disatham J, Brennan L, Cvekl A, Kantorow M.	Biomolecules. 2023 Apr 19;13(4):693. doi: 10.3390/biom13040693.	Disatham J	Biomolecules	2023	2023-05-16	PMC10136076		10.3390/biom13040693
35467782	Multiomics approaches and genetic engineering of metabolism for improved biorefinery and wastewater treatment in microalgae	Kuo EY, Yang RY, Chin YY, Chien YL, Chen YC, Wei CY, Kao LJ, Chang YH, Li YJ, Chen TY, Lee TM.	Biotechnol J. 2022 Aug;17(8):e2100603. doi: 10.1002/biot.202100603. Epub 2022 Jun 16.	Kuo EY	Biotechnol J	2022	2022-04-25			10.1002/biot.202100603
31724972	Understanding osteoarthritis pathogenesis: a multiomics system-based approach	Ratneswaran A, Rockel JS, Kapoor M.	Curr Opin Rheumatol. 2020 Jan;32(1):80-91. doi: 10.1097/BOR.0000000000000680.	Ratneswaran A	Curr Opin Rheumatol	2020	2019-11-15			10.1097/BOR.0000000000000680
37700218	Ovarian cancer beyond imaging: integration of AI and multiomics biomarkers	Hatamikia S, Nougaret S, Panico C, Avesani G, Nero C, Boldrini L, Sala E, Woitek R.	Eur Radiol Exp. 2023 Sep 13;7(1):50. doi: 10.1186/s41747-023-00364-7.	Hatamikia S	Eur Radiol Exp	2023	2023-09-12	PMC10497482		10.1186/s41747-023-00364-7
37940230	Multiomics Insights to Accelerate Drug Development: Will They Hold Their Promises?	Tang WHW, Koenig W.	J Am Coll Cardiol. 2023 Nov 14;82(20):1932-1935. doi: 10.1016/j.jacc.2023.09.801.	Tang WHW	J Am Coll Cardiol	2023	2023-11-08			10.1016/j.jacc.2023.09.801
38839139	Unifying the airway through multiomics	Sedaghat AR, Phillips KM.	Ann Allergy Asthma Immunol. 2024 Jun;132(6):667-668. doi: 10.1016/j.anai.2024.03.018.	Sedaghat AR	Ann Allergy Asthma Immunol	2024	2024-06-05			10.1016/j.anai.2024.03.018
37799726	Editorial: Multiomics and multiparametric analyses to characterize myeloid cell subsets	Vu Manh TP, Dalod M, Dudziak D.	Front Immunol. 2023 Sep 20;14:1292400. doi: 10.3389/fimmu.2023.1292400. eCollection 2023.	Vu Manh TP	Front Immunol	2023	2023-10-06	PMC10548387		10.3389/fimmu.2023.1292400
37007140	The role of physics in multiomics and cancer evolution	Gourmet LE, Walker-Samuel S.	Front Oncol. 2023 Mar 17;13:1068053. doi: 10.3389/fonc.2023.1068053. eCollection 2023.	Gourmet LE	Front Oncol	2023	2023-04-03	PMC10063960		10.3389/fonc.2023.1068053
34537553	The promise of graphene-based transistors for democratizing multiomics studies	Lu HW, Kane AA, Parkinson J, Gao Y, Hajian R, Heltzen M, Goldsmith B, Aran K.	Biosens Bioelectron. 2022 Jan 1;195:113605. doi: 10.1016/j.bios.2021.113605. Epub 2021 Sep 8.	Lu HW	Biosens Bioelectron	2022	2021-09-19			10.1016/j.bios.2021.113605
33751041	New biomarkers from multiomics approaches: improving risk prediction of atrial fibrillation	Kornej J, Hanger VA, Trinquart L, Ko D, Preis SR, Benjamin EJ, Lin H.	Cardiovasc Res. 2021 Jun 16;117(7):1632-1644. doi: 10.1093/cvr/cvab073.	Kornej J	Cardiovasc Res	2021	2021-03-22	PMC8208748		10.1093/cvr/cvab073
34448651	MicroRNA Interactome Multiomics Characterization for Cancer Research and Personalized Medicine: An Expert Review	Sindhu KJ, Venkatesan N, Karunagaran D.	OMICS. 2021 Sep;25(9):545-566. doi: 10.1089/omi.2021.0087. Epub 2021 Aug 26.	Sindhu KJ	OMICS	2021	2021-08-27			10.1089/omi.2021.0087
37280296	The technological landscape and applications of single-cell multi-omics	Baysoy A, Bai Z, Satija R, Fan R.	Nat Rev Mol Cell Biol. 2023 Oct;24(10):695-713. doi: 10.1038/s41580-023-00615-w. Epub 2023 Jun 6.	Baysoy A	Nat Rev Mol Cell Biol	2023	2023-06-06	PMC10242609		10.1038/s41580-023-00615-w
33171340	New insights into CNS development from multiomics approaches	Solanelles-Farré L, Telley L.	Curr Opin Neurobiol. 2021 Feb;66:116-124. doi: 10.1016/j.conb.2020.09.010. Epub 2020 Nov 7.	Solanelles-Farré L	Curr Opin Neurobiol	2021	2020-11-10			10.1016/j.conb.2020.09.010
38579136	Pancreatic Cancer and Longitudinal Multiomics Monitoring	Özdemir V.	OMICS. 2024 Apr;28(4):163-164. doi: 10.1089/omi.2024.0058. Epub 2024 Apr 5.	Özdemir V	OMICS	2024	2024-04-05			10.1089/omi.2024.0058
38581442	A Molecular Voyage: Multiomics Insights into Circulating Tumor Cells	Zhang YW, Gvozdenovic A, Aceto N.	Cancer Discov. 2024 Jun 3;14(6):920-933. doi: 10.1158/2159-8290.CD-24-0218.	Zhang YW	Cancer Discov	2024	2024-04-06			10.1158/2159-8290.CD-24-0218
38008783	Beyond single cells: microfluidics empowering multiomics analysis	Tian T, Lin S, Yang C.	Anal Bioanal Chem. 2024 Apr;416(9):2203-2220. doi: 10.1007/s00216-023-05028-4. Epub 2023 Nov 26.	Tian T	Anal Bioanal Chem	2024	2023-11-26			10.1007/s00216-023-05028-4
37119971	Multi-Omics Profiling for Health	Babu M, Snyder M.	Mol Cell Proteomics. 2023 Jun;22(6):100561. doi: 10.1016/j.mcpro.2023.100561. Epub 2023 Apr 27.	Babu M	Mol Cell Proteomics	2023	2023-04-29	PMC10220275		10.1016/j.mcpro.2023.100561
32076369	Multi-omics Data Integration, Interpretation, and Its Application	Subramanian I, Verma S, Kumar S, Jere A, Anamika K.	Bioinform Biol Insights. 2020 Jan 31;14:1177932219899051. doi: 10.1177/1177932219899051. eCollection 2020.	Subramanian I	Bioinform Biol Insights	2020	2020-02-21	PMC7003173		10.1177/1177932219899051
28526980	A multiomics approach to study the microbiome response to phytoplankton blooms	Song L.	Appl Microbiol Biotechnol. 2017 Jun;101(12):4863-4870. doi: 10.1007/s00253-017-8330-5. Epub 2017 May 19.	Song L	Appl Microbiol Biotechnol	2017	2017-05-21			10.1007/s00253-017-8330-5
33064624	Biotherapeutic Products, Cellular Factories, and Multiomics Integration in Metabolic Engineering	Hoang Anh N, Min JE, Kim SJ, Phuoc Long N.	OMICS. 2020 Nov;24(11):621-633. doi: 10.1089/omi.2020.0112. Epub 2020 Oct 16.	Hoang Anh N	OMICS	2020	2020-10-16			10.1089/omi.2020.0112
37660402	Artificial intelligence (AI) and machine learning (ML) in precision oncology: a review on enhancing discoverability through multiomics integration	Wei L, Niraula D, Gates EDH, Fu J, Luo Y, Nyflot MJ, Bowen SR, El Naqa IM, Cui S.	Br J Radiol. 2023 Oct;96(1150):20230211. doi: 10.1259/bjr.20230211. Epub 2023 Sep 3.	Wei L	Br J Radiol	2023	2023-09-03	PMC10546458		10.1259/bjr.20230211
36596352	Artificial intelligence-based multi-omics analysis fuels cancer precision medicine	He X, Liu X, Zuo F, Shi H, Jing J.	Semin Cancer Biol. 2023 Jan;88:187-200. doi: 10.1016/j.semcancer.2022.12.009. Epub 2022 Dec 31.	He X	Semin Cancer Biol	2023	2023-01-03			10.1016/j.semcancer.2022.12.009
37526482	Multiomics and Multiancestry Approaches: Key Steps to Untangling the Web of Chronic Obstructive Pulmonary Disease Pathogenesis	Radder JE, Bon J.	Ann Am Thorac Soc. 2023 Aug;20(8):1101-1102. doi: 10.1513/AnnalsATS.202304-311ED.	Radder JE	Ann Am Thorac Soc	2023	2023-08-01	PMC10405612		10.1513/AnnalsATS.202304-311ED
37969742	Function, mechanism and drug discovery of ubiquitin and ubiquitin-like modification with multiomics profiling for cancer therapy	Jiang Y, Ni S, Xiao B, Jia L.	Acta Pharm Sin B. 2023 Nov;13(11):4341-4372. doi: 10.1016/j.apsb.2023.07.019. Epub 2023 Jul 22.	Jiang Y	Acta Pharm Sin B	2023	2023-11-16	PMC10638515		10.1016/j.apsb.2023.07.019
38653719	Multiomics data integration, limitations, and prospects to reveal the metabolic activity of the coral holobiont	Williams A.	FEMS Microbiol Ecol. 2024 Apr 10;100(5):fiae058. doi: 10.1093/femsec/fiae058.	Williams A	FEMS Microbiol Ecol	2024	2024-04-23	PMC11067971		10.1093/femsec/fiae058
34716963	Updates of liquid biopsy in oral cancer and multiomics analysis	Zhang X, Li B.	Oral Dis. 2023 Jan;29(1):51-61. doi: 10.1111/odi.14064. Epub 2021 Nov 16.	Zhang X	Oral Dis	2023	2021-10-30			10.1111/odi.14064
38095040	Windows Scanning Multiomics: Integrated Metabolomics and Proteomics	Shi J, Zhao J, Zhang Y, Wang Y, Tan CP, Xu YJ, Liu Y.	Anal Chem. 2023 Dec 26;95(51):18793-18802. doi: 10.1021/acs.analchem.3c03785. Epub 2023 Dec 14.	Shi J	Anal Chem	2023	2023-12-14			10.1021/acs.analchem.3c03785
34791014	A roadmap for multi-omics data integration using deep learning	Kang M, Ko E, Mersha TB.	Brief Bioinform. 2022 Jan 17;23(1):bbab454. doi: 10.1093/bib/bbab454.	Kang M	Brief Bioinform	2022	2021-11-18	PMC8769688		10.1093/bib/bbab454
37056350	Editorial: Application and innovation of multiomics technologies in clinical oncology	Li X, Budzin A, Wang Y.	Front Oncol. 2023 Mar 28;13:1179829. doi: 10.3389/fonc.2023.1179829. eCollection 2023.	Li X	Front Oncol	2023	2023-04-14	PMC10088097		10.3389/fonc.2023.1179829
36707187	Multiomics single timepoint measurements to predict severe COVID-19	Tegethoff SA, Last K, Papan C.	Lancet Digit Health. 2023 Feb;5(2):e56. doi: 10.1016/S2589-7500(22)00251-5.	Tegethoff SA	Lancet Digit Health	2023	2023-01-27	PMC9876578		10.1016/S2589-7500(22)00251-5
35104798	Systems neuroimmunology: a review of multiomics methodologies to characterize neuroimmunological interactions in spinal and cranial diseases	Zamanian C, Bhandarkar AR, Monie DD, Moinuddin FM, Vile RG, Quiñones-Hinojosa A, Bydon M.	Neurosurg Focus. 2022 Feb;52(2):E9. doi: 10.3171/2021.11.FOCUS21571.	Zamanian C	Neurosurg Focus	2022	2022-02-01	PMC9011195	NIHMS1795570	10.3171/2021.11.FOCUS21571
38241506	Molecular Insights From Multiomics Studies of Physical Activity	Wei W, Raun SH, Long JZ.	Diabetes. 2024 Feb 1;73(2):162-168. doi: 10.2337/dbi23-0004.	Wei W	Diabetes	2024	2024-01-19	PMC10796296		10.2337/dbi23-0004
37050170	Exploring the Potential of Multiomics and Other Integrative Approaches for Improving Waterlogging Tolerance in Plants	Tyagi A, Ali S, Park S, Bae H.	Plants (Basel). 2023 Apr 3;12(7):1544. doi: 10.3390/plants12071544.	Tyagi A	Plants (Basel)	2023	2023-04-13	PMC10096958		10.3390/plants12071544
38690900	Multiomics: paving the path towards personalized prevention of hypertension	Latosinska A, Siwy J, Mischak H.	J Hypertens. 2024 Jun 1;42(6):962-964. doi: 10.1097/HJH.0000000000003722. Epub 2024 May 1.	Latosinska A	J Hypertens	2024	2024-05-01			10.1097/HJH.0000000000003722
34109661	The use of mass spectrometry in a proteome-centered multiomics study of human pituitary adenomas	Li N, Desiderio DM, Zhan X.	Mass Spectrom Rev. 2022 Nov;41(6):964-1013. doi: 10.1002/mas.21710. Epub 2021 Jun 9.	Li N	Mass Spectrom Rev	2022	2021-06-10			10.1002/mas.21710
38817148	Multiomics and biotechnologies for understanding and influencing cadmium accumulation and stress response in plants	Yu Y, Alseekh S, Zhu Z, Zhou K, Fernie AR.	Plant Biotechnol J. 2024 May 31. doi: 10.1111/pbi.14379. Online ahead of print.	Yu Y	Plant Biotechnol J	2024	2024-05-31			10.1111/pbi.14379
37076575	Understanding human placentation through spatial multiomics	Minton K.	Nat Rev Genet. 2023 Jun;24(6):347. doi: 10.1038/s41576-023-00607-8.	Minton K	Nat Rev Genet	2023	2023-04-19			10.1038/s41576-023-00607-8
34678084	Top Trends in Multiomics Research: Evaluation of 52 Published Studies and New Ways of Thinking Terminology and Visual Displays	Kolenc Ž, Pirih N, Gretic P, Kunej T.	OMICS. 2021 Nov;25(11):681-692. doi: 10.1089/omi.2021.0160. Epub 2021 Oct 22.	Kolenc Ž	OMICS	2021	2021-10-22			10.1089/omi.2021.0160
34008412	Multiomics, virtual reality and artificial intelligence in heart failure	Gladding PA, Loader S, Smith K, Zarate E, Green S, Villas-Boas S, Shepherd P, Kakadiya P, Hewitt W, Thorstensen E, Keven C, Coe M, Nakisa B, Vuong T, Rastgoo MN, Jüllig M, Starc V, Schlegel TT.	Future Cardiol. 2021 Nov;17(8):1335-1347. doi: 10.2217/fca-2020-0225. Epub 2021 May 19.	Gladding PA	Future Cardiol	2021	2021-05-19			10.2217/fca-2020-0225
37000949	Executable Network Models of Integrated Multiomics Data	Palshikar MG, Min X, Crystal A, Meng J, Hilchey SP, Zand MS, Thakar J.	J Proteome Res. 2023 May 5;22(5):1546-1556. doi: 10.1021/acs.jproteome.2c00730. Epub 2023 Mar 31.	Palshikar MG	J Proteome Res	2023	2023-03-31	PMC10167691		10.1021/acs.jproteome.2c00730
35128832	Multiomics Analysis Reveals the Impact of Microbiota on Host Metabolism in Hepatic Steatosis	Zeybel M, Arif M, Li X, Altay O, Yang H, Shi M, Akyildiz M, Saglam B, Gonenli MG, Yigit B, Ulukan B, Ural D, Shoaie S, Turkez H, Nielsen J, Zhang C, Uhlén M, Borén J, Mardinoglu A.	Adv Sci (Weinh). 2022 Apr;9(11):e2104373. doi: 10.1002/advs.202104373. Epub 2022 Feb 7.	Zeybel M	Adv Sci (Weinh)	2022	2022-02-07	PMC9008426		10.1002/advs.202104373
36602810	Multiomics Integration at Single-Cell Resolution Using Bayesian Networks: A Case Study in Hepatocellular Carcinoma	Jihad M, Yet İ.	OMICS. 2023 Jan;27(1):24-33. doi: 10.1089/omi.2022.0170. Epub 2023 Jan 4.	Jihad M	OMICS	2023	2023-01-05			10.1089/omi.2022.0170
35297059	Bioinformatics for plant and agricultural discoveries in the age of multiomics: A review and case study of maize nodal root growth under water deficit	Wang J, Sidharth S, Zeng S, Jiang Y, Chan YO, Lyu Z, McCubbin T, Mertz R, Sharp RE, Joshi T.	Physiol Plant. 2022 Mar;174(2):e13672. doi: 10.1111/ppl.13672.	Wang J	Physiol Plant	2022	2022-03-17			10.1111/ppl.13672
37889117	Multiomics dynamic learning enables personalized diagnosis and prognosis for pancancer and cancer subtypes	Lu Y, Peng R, Dong L, Xia K, Wu R, Xu S, Wang J.	Brief Bioinform. 2023 Sep 22;24(6):bbad378. doi: 10.1093/bib/bbad378.	Lu Y	Brief Bioinform	2023	2023-10-27	PMC10605059		10.1093/bib/bbad378
37533767	Applications of multi-omics analysis in human diseases	Chen C, Wang J, Pan D, Wang X, Xu Y, Yan J, Wang L, Yang X, Yang M, Liu GP.	MedComm (2020). 2023 Jul 31;4(4):e315. doi: 10.1002/mco2.315. eCollection 2023 Aug.	Chen C	MedComm (2020)	2023	2023-08-03	PMC10390758		10.1002/mco2.315
37680392	SUPREME: multiomics data integration using graph convolutional networks	Kesimoglu ZN, Bozdag S.	NAR Genom Bioinform. 2023 Jun 28;5(2):lqad063. doi: 10.1093/nargab/lqad063. eCollection 2023 Jun.	Kesimoglu ZN	NAR Genom Bioinform	2023	2023-09-08	PMC10481254		10.1093/nargab/lqad063
34285775	Integration strategies of multi-omics data for machine learning analysis	Picard M, Scott-Boyer MP, Bodein A, Périn O, Droit A.	Comput Struct Biotechnol J. 2021 Jun 22;19:3735-3746. doi: 10.1016/j.csbj.2021.06.030. eCollection 2021.	Picard M	Comput Struct Biotechnol J	2021	2021-07-21	PMC8258788		10.1016/j.csbj.2021.06.030
36792726	Multiomics STEP up in correlative analysis of response to CAR T cells	Leick MB, Maus MV.	Nat Rev Clin Oncol. 2023 May;20(5):285-286. doi: 10.1038/s41571-023-00742-5.	Leick MB	Nat Rev Clin Oncol	2023	2023-02-15			10.1038/s41571-023-00742-5
37446258	Multiomics Reveals the Regulatory Mechanisms of Arabidopsis Tissues under Heat Stress	Chen H, Guo M, Cui M, Yu Y, Cui J, Liang C, Liu L, Mo B, Gao L.	Int J Mol Sci. 2023 Jul 4;24(13):11081. doi: 10.3390/ijms241311081.	Chen H	Int J Mol Sci	2023	2023-07-14	PMC10341750		10.3390/ijms241311081
38822635	Exploring the potential of multiomics liquid biopsy testing in the clinical setting of lung cancer	Gottardo A, Russo TDB, Perez A, Bono M, Di Giovanni E, Di Marco E, Siino R, Bannera CF, Mujacic C, Vitale MC, Contino S, Iannì G, Busuito G, Iacono F, Incorvaia L, Badalamenti G, Galvano A, Russo A, Bazan V, Gristina V.	Cytopathology. 2024 Jun 1. doi: 10.1111/cyt.13396. Online ahead of print.	Gottardo A	Cytopathology	2024	2024-06-01			10.1111/cyt.13396
33857836	Metabolomics bridging proteomics along metabolites/oncometabolites and protein modifications: Paving the way toward integrative multiomics	Nalbantoglu S, Karadag A.	J Pharm Biomed Anal. 2021 May 30;199:114031. doi: 10.1016/j.jpba.2021.114031. Epub 2021 Mar 19.	Nalbantoglu S	J Pharm Biomed Anal	2021	2021-04-15			10.1016/j.jpba.2021.114031
33634086	Multiomics Data Collection, Visualization, and Utilization for Guiding Metabolic Engineering	Roy S, Radivojevic T, Forrer M, Marti JM, Jonnalagadda V, Backman T, Morrell W, Plahar H, Kim J, Hillson N, Garcia Martin H.	Front Bioeng Biotechnol. 2021 Feb 9;9:612893. doi: 10.3389/fbioe.2021.612893. eCollection 2021.	Roy S	Front Bioeng Biotechnol	2021	2021-02-26	PMC7902046		10.3389/fbioe.2021.612893
37117076	Robust physical mutagenesis and multiomics for microalgae bioprospecting	Nanda M, Vlaskin MS, Kumar V.	Trends Plant Sci. 2023 Jul;28(7):854-855. doi: 10.1016/j.tplants.2023.04.002. Epub 2023 Apr 26.	Nanda M	Trends Plant Sci	2023	2023-04-28			10.1016/j.tplants.2023.04.002
31651212	Rise of Systems Glycobiology and Personalized Glycomedicine: Why and How to Integrate Glycomics with Multiomics Science?	Kunej T.	OMICS. 2019 Dec;23(12):615-622. doi: 10.1089/omi.2019.0149. Epub 2019 Oct 25.	Kunej T	OMICS	2019	2019-10-26			10.1089/omi.2019.0149
32783648	A Multiomics Graph Database System for Biological Data Integration and Cancer Informatics	Thapa I, Ali H.	J Comput Biol. 2021 Feb;28(2):209-219. doi: 10.1089/cmb.2020.0231. Epub 2020 Aug 12.	Thapa I	J Comput Biol	2021	2020-08-14			10.1089/cmb.2020.0231
36426151	Multiomics analysis elucidated molecular mechanism of aromatic amino acid biosynthesis in Akebia trifoliata fruit	Zhong S, Guan J, Chen C, Tan F, Luo P.	Front Plant Sci. 2022 Nov 8;13:1039550. doi: 10.3389/fpls.2022.1039550. eCollection 2022.	Zhong S	Front Plant Sci	2022	2022-11-25	PMC9680012		10.3389/fpls.2022.1039550
37337365	Multiomics Analyses Reveal the Complexity of Interaction between Two Strains of Magnaporthe oryzae	Wang Y, Pu X, Ma C, Wang Z, Wu Q, Yang C, Liu L, Li Y, Wei M, Shi Y, Li C.	J Agric Food Chem. 2023 Jun 28;71(25):9706-9717. doi: 10.1021/acs.jafc.3c01531. Epub 2023 Jun 19.	Wang Y	J Agric Food Chem	2023	2023-06-20			10.1021/acs.jafc.3c01531
37302998	Harnessing the potential of spatial multiomics: a timely opportunity	Li X.	Signal Transduct Target Ther. 2023 Jun 12;8(1):234. doi: 10.1038/s41392-023-01507-3.	Li X	Signal Transduct Target Ther	2023	2023-06-11	PMC10258193		10.1038/s41392-023-01507-3
30004841	Unlocking Human Brain Metabolism by Genome-Scale and Multiomics Metabolic Models: Relevance for Neurology Research, Health, and Disease	Sertbas M, Ulgen KO.	OMICS. 2018 Jul;22(7):455-467. doi: 10.1089/omi.2018.0088.	Sertbas M	OMICS	2018	2018-07-14			10.1089/omi.2018.0088
38091963	Ursa: A Comprehensive Multiomics Toolbox for High-Throughput Single-Cell Analysis	Pan L, Mou T, Huang Y, Hong W, Yu M, Li X.	Mol Biol Evol. 2023 Dec 1;40(12):msad267. doi: 10.1093/molbev/msad267.	Pan L	Mol Biol Evol	2023	2023-12-13	PMC10752348		10.1093/molbev/msad267
32793885	Multiomics profiling of paired primary and recurrent glioblastoma patient tissues	Dekker LJM, Kannegieter NM, Haerkens F, Toth E, Kros JM, Steenhoff Hov DA, Fillebeen J, Verschuren L, Leenstra S, Ressa A, Luider TM.	Neurooncol Adv. 2020 Jul 4;2(1):vdaa083. doi: 10.1093/noajnl/vdaa083. eCollection 2020 Jan-Dec.	Dekker LJM	Neurooncol Adv	2020	2020-08-15	PMC7415260		10.1093/noajnl/vdaa083
38982491	Unbiasedly decoding the tumor microenvironment with single-cell multiomics analysis in pancreatic cancer	Fu Y, Tao J, Liu T, Liu Y, Qiu J, Su D, Wang R, Luo W, Cao Z, Weng G, Zhang T, Zhao Y.	Mol Cancer. 2024 Jul 9;23(1):140. doi: 10.1186/s12943-024-02050-7.	Fu Y	Mol Cancer	2024	2024-07-09	PMC11232163		10.1186/s12943-024-02050-7
38841897	Twin Scholarships of Glycomedicine and Precision Medicine in Times of Single-Cell Multiomics	Oh S, Cao W, Song M.	OMICS. 2024 Jul;28(7):319-323. doi: 10.1089/omi.2024.0111. Epub 2024 Jun 6.	Oh S	OMICS	2024	2024-06-06			10.1089/omi.2024.0111
37697229	Multiomics comparative analysis of the maize large grain mutant tc19 identified pathways related to kernel development	Cai Q, Jiao F, Wang Q, Zhang E, Song X, Pei Y, Li J, Zhao M, Guo X.	BMC Genomics. 2023 Sep 11;24(1):537. doi: 10.1186/s12864-023-09567-z.	Cai Q	BMC Genomics	2023	2023-09-11	PMC10496403		10.1186/s12864-023-09567-z
38510247	Illuminating the immunological landscape: mitochondrial gene defects in pancreatic cancer through a multiomics lens	Chi H, Su L, Yan Y, Gu X, Su K, Li H, Yu L, Liu J, Wang J, Wu Q, Yang G.	Front Immunol. 2024 Mar 6;15:1375143. doi: 10.3389/fimmu.2024.1375143. eCollection 2024.	Chi H	Front Immunol	2024	2024-03-21	PMC10953916		10.3389/fimmu.2024.1375143
37154927	A multiomics approach-based prediction of radiation pneumonia in lung cancer patients: impact on survival outcome	Niu L, Chu X, Yang X, Zhao H, Chen L, Deng F, Liang Z, Jing D, Zhou R.	J Cancer Res Clin Oncol. 2023 Sep;149(11):8923-8934. doi: 10.1007/s00432-023-04827-7. Epub 2023 May 8.	Niu L	J Cancer Res Clin Oncol	2023	2023-05-08			10.1007/s00432-023-04827-7
38415376	Multiomics Evaluation of Human iPSCs and iPSC-Derived Neurons	Lee GB, Mazli WNAB, Hao L.	J Proteome Res. 2024 Feb 28. doi: 10.1021/acs.jproteome.3c00790. Online ahead of print.	Lee GB	J Proteome Res	2024	2024-02-28			10.1021/acs.jproteome.3c00790
29727584	Single-Cell (Multi)omics Technologies	Chappell L, Russell AJC, Voet T.	Annu Rev Genomics Hum Genet. 2018 Aug 31;19:15-41. doi: 10.1146/annurev-genom-091416-035324. Epub 2018 May 4.	Chappell L	Annu Rev Genomics Hum Genet	2018	2018-05-05			10.1146/annurev-genom-091416-035324
36895569	Editorial: Bridging the gap between immunology, virology, genetics, and epigenetics in bronchiolitis: The multiomics pathway to asthma development	Makrinioti H, Morita H, Nastouli E, Jartti T.	Front Immunol. 2023 Feb 21;14:1154121. doi: 10.3389/fimmu.2023.1154121. eCollection 2023.	Makrinioti H	Front Immunol	2023	2023-03-10	PMC9989251		10.3389/fimmu.2023.1154121
37489287	Deep learning-based multiomics integration model for predicting axillary lymph node metastasis in breast cancer	Li X, Yang L, Jiao X.	Future Oncol. 2023 Jun;19(20):1429-1438. doi: 10.2217/fon-2023-0070. Epub 2023 Jul 25.	Li X	Future Oncol	2023	2023-07-25			10.2217/fon-2023-0070
38813661	A Quadruple Revolution: Deciphering Biological Complexity with Artificial Intelligence, Multiomics, Precision Medicine, and Planetary Health	Cong Y, Endo T.	OMICS. 2024 Jun;28(6):257-260. doi: 10.1089/omi.2024.0110. Epub 2024 May 30.	Cong Y	OMICS	2024	2024-05-30			10.1089/omi.2024.0110
38508320	Down to the coronary arteries: When spatial multiomics open up a narrow path	Alessandrini A, Rosales IA.	Am J Transplant. 2024 Jul;24(7):1102-1104. doi: 10.1016/j.ajt.2024.02.033. Epub 2024 Mar 19.	Alessandrini A	Am J Transplant	2024	2024-03-20			10.1016/j.ajt.2024.02.033
33732166	The Cranial Neural Crest in a Multiomics Era	Chong-Morrison V, Sauka-Spengler T.	Front Physiol. 2021 Mar 1;12:634440. doi: 10.3389/fphys.2021.634440. eCollection 2021.	Chong-Morrison V	Front Physiol	2021	2021-03-18	PMC7956944		10.3389/fphys.2021.634440
37114830	Efficient Generation of Paired Single-Cell Multiomics Profiles by Deep Learning	Lan M, Zhang S, Gao L.	Adv Sci (Weinh). 2023 Jul;10(21):e2301169. doi: 10.1002/advs.202301169. Epub 2023 Apr 28.	Lan M	Adv Sci (Weinh)	2023	2023-04-28	PMC10375161		10.1002/advs.202301169
37220900	scME: a dual-modality factor model for single-cell multiomics embedding	Zhou B, Yang F, Zeng F.	Bioinformatics. 2023 Jun 1;39(6):btad337. doi: 10.1093/bioinformatics/btad337.	Zhou B	Bioinformatics	2023	2023-05-23	PMC10234764		10.1093/bioinformatics/btad337
37547083	IMOPAC: A web server for interactive multiomics and pharmacological analyses of patient-derived cancer cell lines	Li G, Wan D, Liang J, Zhu P, Ding Z, Zhang B.	Comput Struct Biotechnol J. 2023 Jul 22;21:3705-3714. doi: 10.1016/j.csbj.2023.07.023. eCollection 2023.	Li G	Comput Struct Biotechnol J	2023	2023-08-07	PMC10400808		10.1016/j.csbj.2023.07.023
29927718	Multiomics Data Triangulation for Asthma Candidate Biomarkers and Precision Medicine	Pecak M, Korošec P, Kunej T.	OMICS. 2018 Jun;22(6):392-409. doi: 10.1089/omi.2018.0036.	Pecak M	OMICS	2018	2018-06-22			10.1089/omi.2018.0036
35763314	Acute Myeloid Leukemia: New Multiomics Molecular Signatures and Implications for Systems Medicine Diagnostics and Therapeutics Innovation	Kelesoglu N, Kori M, Turanli B, Arga KY, Yilmaz BK, Duru OA.	OMICS. 2022 Jul;26(7):392-403. doi: 10.1089/omi.2022.0051. Epub 2022 Jun 28.	Kelesoglu N	OMICS	2022	2022-06-28			10.1089/omi.2022.0051
37674217	Correcting batch effects in large-scale multiomics studies using a reference-material-based ratio method	Yu Y, Zhang N, Mai Y, Ren L, Chen Q, Cao Z, Chen Q, Liu Y, Hou W, Yang J, Hong H, Xu J, Tong W, Dong L, Shi L, Fang X, Zheng Y.	Genome Biol. 2023 Sep 7;24(1):201. doi: 10.1186/s13059-023-03047-z.	Yu Y	Genome Biol	2023	2023-09-06	PMC10483871		10.1186/s13059-023-03047-z
36881831	Clinical Value of Multiomics-Based Biomarker Signatures in Inflammatory Bowel Diseases: Challenges and Opportunities	Bourgonje AR, van Goor H, Faber KN, Dijkstra G.	Clin Transl Gastroenterol. 2023 Jul 1;14(7):e00579. doi: 10.14309/ctg.0000000000000579.	Bourgonje AR	Clin Transl Gastroenterol	2023	2023-03-07	PMC10371325		10.14309/ctg.0000000000000579
34573424	Tensor-Decomposition-Based Unsupervised Feature Extraction in Single-Cell Multiomics Data Analysis	Taguchi YH, Turki T.	Genes (Basel). 2021 Sep 18;12(9):1442. doi: 10.3390/genes12091442.	Taguchi YH	Genes (Basel)	2021	2021-09-28	PMC8468466		10.3390/genes12091442
35380624	JSNMF enables effective and accurate integrative analysis of single-cell multiomics data	Ma Y, Sun Z, Zeng P, Zhang W, Lin Z.	Brief Bioinform. 2022 May 13;23(3):bbac105. doi: 10.1093/bib/bbac105.	Ma Y	Brief Bioinform	2022	2022-04-05			10.1093/bib/bbac105
31319812	The MultiOmics Explainer: explaining omics results in the context of a pathway/genome database	Paley S, Karp PD.	BMC Bioinformatics. 2019 Jul 18;20(1):399. doi: 10.1186/s12859-019-2971-6.	Paley S	BMC Bioinformatics	2019	2019-07-20	PMC6637615		10.1186/s12859-019-2971-6
38612473	Multiomics-Based Feature Extraction and Selection for the Prediction of Lung Cancer Survival	Jaksik R, Szumała K, Dinh KN, Śmieja J.	Int J Mol Sci. 2024 Mar 25;25(7):3661. doi: 10.3390/ijms25073661.	Jaksik R	Int J Mol Sci	2024	2024-04-13	PMC11011391		10.3390/ijms25073661
32697738	SMSPL: Robust Multimodal Approach to Integrative Analysis of Multiomics Data	Yang Z, Wu N, Liang Y, Zhang H, Ren Y.	IEEE Trans Cybern. 2022 Apr;52(4):2082-2095. doi: 10.1109/TCYB.2020.3006240. Epub 2022 Apr 5.	Yang Z	IEEE Trans Cybern	2022	2020-07-23			10.1109/TCYB.2020.3006240
36649926	Towards a Multi-Omics of Male Infertility	Wagner AO, Turk A, Kunej T.	World J Mens Health. 2023 Apr;41(2):272-288. doi: 10.5534/wjmh.220186. Epub 2023 Jan 4.	Wagner AO	World J Mens Health	2023	2023-01-17	PMC10042660		10.5534/wjmh.220186
37779245	ScSmOP: a universal computational pipeline for single-cell single-molecule multiomics data analysis	Jing K, Xu Y, Yang Y, Yin P, Ning D, Huang G, Deng Y, Chen G, Li G, Tian SZ, Zheng M.	Brief Bioinform. 2023 Sep 22;24(6):bbad343. doi: 10.1093/bib/bbad343.	Jing K	Brief Bioinform	2023	2023-10-02			10.1093/bib/bbad343
38634790	Blood-Based Multiomics-Guided Detection of a Precancerous Pancreatic Tumor	Anwar MA, Keshteli AH, Yang H, Wang W, Li X, Messier HM, Cullis PR, Borchers CH, Fraser R, Wishart DS.	OMICS. 2024 Apr;28(4):182-192. doi: 10.1089/omi.2023.0278. Epub 2024 Apr 17.	Anwar MA	OMICS	2024	2024-04-18			10.1089/omi.2023.0278
37884999	The Quartet Data Portal: integration of community-wide resources for multiomics quality control	Yang J, Liu Y, Shang J, Chen Q, Chen Q, Ren L, Zhang N, Yu Y, Li Z, Song Y, Yang S, Scherer A, Tong W, Hong H, Xiao W, Shi L, Zheng Y.	Genome Biol. 2023 Oct 26;24(1):245. doi: 10.1186/s13059-023-03091-9.	Yang J	Genome Biol	2023	2023-10-26	PMC10601216		10.1186/s13059-023-03091-9
35872412	REGLIV: Molecular regulation data of diverse living systems facilitating current multiomics research	Zhang S, Sun X, Mou M, Amahong K, Sun H, Zhang W, Shi S, Li Z, Gao J, Zhu F.	Comput Biol Med. 2022 Sep;148:105825. doi: 10.1016/j.compbiomed.2022.105825. Epub 2022 Jul 14.	Zhang S	Comput Biol Med	2022	2022-07-25			10.1016/j.compbiomed.2022.105825
34173315	Genomic cytometry is maturing but has single-cell multiomics hit puberty yet?	Salomon R.	Cytometry A. 2022 Jan;101(1):12-14. doi: 10.1002/cyto.a.24477. Epub 2021 Jun 26.	Salomon R	Cytometry A	2022	2021-06-26			10.1002/cyto.a.24477
34064004	Biomarker Identification through Multiomics Data Analysis of Prostate Cancer Prognostication Using a Deep Learning Model and Similarity Network Fusion	Wang TH, Lee CY, Lee TY, Huang HD, Hsu JB, Chang TH.	Cancers (Basel). 2021 May 21;13(11):2528. doi: 10.3390/cancers13112528.	Wang TH	Cancers (Basel)	2021	2021-06-02	PMC8196729		10.3390/cancers13112528
36865385	iPoLNG-An unsupervised model for the integrative analysis of single-cell multiomics data	Zhang W, Lin Z.	Front Genet. 2023 Feb 7;14:998504. doi: 10.3389/fgene.2023.998504. eCollection 2023.	Zhang W	Front Genet	2023	2023-03-03	PMC9972291		10.3389/fgene.2023.998504
37857505	Advancing Nuclear Medicine at the Multiomics Intersection: Johannes Czernin Discusses Innovation and Translation with Kalevi Kairemo	Kairemo K, Czernin J.	J Nucl Med. 2023 Nov;64(11):1671-1673. doi: 10.2967/jnumed.123.266793. Epub 2023 Oct 19.	Kairemo K	J Nucl Med	2023	2023-10-19			10.2967/jnumed.123.266793
37577383	Dissecting the brain with spatially resolved multi-omics	Fangma Y, Liu M, Liao J, Chen Z, Zheng Y.	J Pharm Anal. 2023 Jul;13(7):694-710. doi: 10.1016/j.jpha.2023.04.003. Epub 2023 Apr 10.	Fangma Y	J Pharm Anal	2023	2023-08-14	PMC10422112		10.1016/j.jpha.2023.04.003
33226952	aWCluster: A Novel Integrative Network-Based Clustering of Multiomics for Subtype Analysis of Cancer Data	Pouryahya M, Oh JH, Javanmard P, Mathews JC, Belkhatir Z, Deasy JO, Tannenbaum AR.	IEEE/ACM Trans Comput Biol Bioinform. 2022 May-Jun;19(3):1472-1483. doi: 10.1109/TCBB.2020.3039511. Epub 2022 Jun 3.	Pouryahya M	IEEE/ACM Trans Comput Biol Bioinform	2022	2020-11-23	PMC9518829	NIHMS1827415	10.1109/TCBB.2020.3039511
34844399	Knowledge-guided artificial intelligence technologies for decoding complex multiomics interactions in cells	Lee D, Kim S.	Clin Exp Pediatr. 2022 May;65(5):239-249. doi: 10.3345/cep.2021.01438. Epub 2021 Nov 26.	Lee D	Clin Exp Pediatr	2022	2021-11-30	PMC9082244		10.3345/cep.2021.01438
35474667	A mixture-of-experts deep generative model for integrated analysis of single-cell multiomics data	Minoura K, Abe K, Nam H, Nishikawa H, Shimamura T.	Cell Rep Methods. 2021 Sep 15;1(5):100071. doi: 10.1016/j.crmeth.2021.100071. eCollection 2021 Sep 27.	Minoura K	Cell Rep Methods	2021	2022-04-27	PMC9017195		10.1016/j.crmeth.2021.100071
38184138	Myocarditis: A multi-omics approach	Wang L, Sun T, Liu X, Wang Y, Qiao X, Chen N, Liu F, Zhou X, Wang H, Shen H.	Clin Chim Acta. 2024 Feb 1;554:117752. doi: 10.1016/j.cca.2023.117752. Epub 2024 Jan 4.	Wang L	Clin Chim Acta	2024	2024-01-06			10.1016/j.cca.2023.117752
37996637	Comprehensive Multiomics Analyses Establish the Optimal Prognostic Model for Resectable Gastric Cancer : Prognosis Prediction for Resectable GC	Guo S, Wang E, Wang B, Xue Y, Kuang Y, Liu H.	Ann Surg Oncol. 2024 Mar;31(3):2078-2089. doi: 10.1245/s10434-023-14249-x. Epub 2023 Nov 23.	Guo S	Ann Surg Oncol	2024	2023-11-23			10.1245/s10434-023-14249-x
35050197	Multi-Omics-Based Discovery of Plant Signaling Molecules	Luo F, Yu Z, Zhou Q, Huang A.	Metabolites. 2022 Jan 13;12(1):76. doi: 10.3390/metabo12010076.	Luo F	Metabolites	2022	2022-01-20	PMC8777911		10.3390/metabo12010076
32670354	Construction of a Comprehensive Multiomics Map of Hepatocellular Carcinoma and Screening of Possible Driver Genes	Liu Z, Lin Y, Gao X, Mai R, Piao X, Ye J, Liang R.	Front Genet. 2020 Jun 25;11:634. doi: 10.3389/fgene.2020.00634. eCollection 2020.	Liu Z	Front Genet	2020	2020-07-17	PMC7330124		10.3389/fgene.2020.00634
37609816	Overview of multi-omics research in gout	Shi WR, Qu HZ, Fang XD.	Yi Chuan. 2023 Aug 20;45(8):643-657. doi: 10.16288/j.yczz.23-086.	Shi WR	Yi Chuan	2023	2023-08-23			10.16288/j.yczz.23-086
36281289	Identification and Validation of a Novel Multiomics Signature for Prognosis and Immunotherapy Response of Endometrial Carcinoma	Wu Z, Wang Q, Liu X, Zheng J, Ji L, Li X.	J Oncol. 2022 Oct 15;2022:8998493. doi: 10.1155/2022/8998493. eCollection 2022.	Wu Z	J Oncol	2022	2022-10-25	PMC9587907		10.1155/2022/8998493
34458793	Advances in single-cell multi-omics profiling	Bai D, Peng J, Yi C.	RSC Chem Biol. 2021 Jan 20;2(2):441-449. doi: 10.1039/d0cb00163e. eCollection 2021 Apr 1.	Bai D	RSC Chem Biol	2021	2021-08-30	PMC8341011		10.1039/d0cb00163e
37340169	Bridging the multi-omics gap	Attwaters M.	Nat Rev Genet. 2023 Aug;24(8):488. doi: 10.1038/s41576-023-00632-7.	Attwaters M	Nat Rev Genet	2023	2023-06-20			10.1038/s41576-023-00632-7
37063433	Advances in the multi-omics landscape of follicular lymphoma	Xu T, Zheng Z, Zhao W.	Int J Biol Sci. 2023 Mar 27;19(6):1955-1967. doi: 10.7150/ijbs.80401. eCollection 2023.	Xu T	Int J Biol Sci	2023	2023-04-17	PMC10092758		10.7150/ijbs.80401
36984779	Identification of Cancer Driver Genes by Integrating Multiomics Data with Graph Neural Networks	Song H, Yin C, Li Z, Feng K, Cao Y, Gu Y, Sun H.	Metabolites. 2023 Feb 24;13(3):339. doi: 10.3390/metabo13030339.	Song H	Metabolites	2023	2023-03-29	PMC10052551		10.3390/metabo13030339
37812447	Impact of Airborne Pathogen-Derived Extracellular Vesicles on Macrophages Revealed by Raman Spectroscopy and Multiomics	Qin Y, Shi Z, Zhu L, Li H, Lu W, Ye G, Huang Q, Cui L.	Environ Sci Technol. 2023 Oct 24;57(42):15858-15868. doi: 10.1021/acs.est.3c04800. Epub 2023 Oct 9.	Qin Y	Environ Sci Technol	2023	2023-10-09			10.1021/acs.est.3c04800
38711370	Towards multi-omics synthetic data integration	Selvarajoo K, Maurer-Stroh S.	Brief Bioinform. 2024 Mar 27;25(3):bbae213. doi: 10.1093/bib/bbae213.	Selvarajoo K	Brief Bioinform	2024	2024-05-07	PMC11074586		10.1093/bib/bbae213
33766628	Multi-omics approaches to improve malaria therapy	Zhou M, Varol A, Efferth T.	Pharmacol Res. 2021 May;167:105570. doi: 10.1016/j.phrs.2021.105570. Epub 2021 Mar 22.	Zhou M	Pharmacol Res	2021	2021-03-26			10.1016/j.phrs.2021.105570
34624959	[Application and prospect of multiomics techniques in susceptibility to occupational noise hearing loss]	Cui YN, Yu SF.	Zhonghua Lao Dong Wei Sheng Zhi Ye Bing Za Zhi. 2021 Sep 20;39(9):704-708. doi: 10.3760/cma.j.cn121094-20201022-00594.	Cui YN	Zhonghua Lao Dong Wei Sheng Zhi Ye Bing Za Zhi	2021	2021-10-09			10.3760/cma.j.cn121094-20201022-00594
37615192	Single‑cell multi‑omics advances in lymphoma research (Review)	Jin C, Zhou D, Li J, Bi L, Li L.	Oncol Rep. 2023 Oct;50(4):184. doi: 10.3892/or.2023.8621. Epub 2023 Aug 24.	Jin C	Oncol Rep	2023	2023-08-24			10.3892/or.2023.8621
37795815	ioSearch: An approach for identifying interacting multiomics biomarkers using a novel algorithm with application on breast cancer data sets	Das S, Srivastava DK.	Genet Epidemiol. 2023 Dec;47(8):600-616. doi: 10.1002/gepi.22536. Epub 2023 Oct 5.	Das S	Genet Epidemiol	2023	2023-10-05			10.1002/gepi.22536
32798653	Prediction of drug response in multilayer networks based on fusion of multiomics data	Yu L, Zhou D, Gao L, Zha Y.	Methods. 2021 Aug;192:85-92. doi: 10.1016/j.ymeth.2020.08.006. Epub 2020 Aug 13.	Yu L	Methods	2021	2020-08-18			10.1016/j.ymeth.2020.08.006
28778709	Using multi-omics methods to understand dermatomyositis/polymyositis	Gao S, Luo H, Zhang H, Zuo X, Wang L, Zhu H.	Autoimmun Rev. 2017 Oct;16(10):1044-1048. doi: 10.1016/j.autrev.2017.07.021. Epub 2017 Aug 1.	Gao S	Autoimmun Rev	2017	2017-08-06			10.1016/j.autrev.2017.07.021
37630676	Multiomic Investigations into Lung Health and Disease	Blutt SE, Coarfa C, Neu J, Pammi M.	Microorganisms. 2023 Aug 19;11(8):2116. doi: 10.3390/microorganisms11082116.	Blutt SE	Microorganisms	2023	2023-08-26	PMC10459661		10.3390/microorganisms11082116
34025945	Computational strategies for single-cell multi-omics integration	Adossa N, Khan S, Rytkönen KT, Elo LL.	Comput Struct Biotechnol J. 2021 Apr 27;19:2588-2596. doi: 10.1016/j.csbj.2021.04.060. eCollection 2021.	Adossa N	Comput Struct Biotechnol J	2021	2021-05-24	PMC8114078		10.1016/j.csbj.2021.04.060
37493492	Potential Risks of Tebuconazole during Wine Fermentation at the Enantiomer Level Based on Multiomics Analysis	Zhao S, Li M, Chen J, Tian J, Dai X, Kong Z.	J Agric Food Chem. 2023 Aug 9;71(31):12129-12139. doi: 10.1021/acs.jafc.3c01449. Epub 2023 Jul 26.	Zhao S	J Agric Food Chem	2023	2023-07-26			10.1021/acs.jafc.3c01449
37965091	From multi-omics approaches to personalized medicine in myocardial infarction	Zhan C, Tang T, Wu E, Zhang Y, He M, Wu R, Bi C, Wang J, Zhang Y, Shen B.	Front Cardiovasc Med. 2023 Oct 30;10:1250340. doi: 10.3389/fcvm.2023.1250340. eCollection 2023.	Zhan C	Front Cardiovasc Med	2023	2023-11-15	PMC10642346		10.3389/fcvm.2023.1250340
31249591	Inferring Interaction Networks From Multi-Omics Data	Hawe JS, Theis FJ, Heinig M.	Front Genet. 2019 Jun 12;10:535. doi: 10.3389/fgene.2019.00535. eCollection 2019.	Hawe JS	Front Genet	2019	2019-06-29	PMC6582773		10.3389/fgene.2019.00535
37719197	Integrative multi-omics and systems bioinformatics in translational neuroscience: A data mining perspective	O'Connor LM, O'Connor BA, Lim SB, Zeng J, Lo CH.	J Pharm Anal. 2023 Aug;13(8):836-850. doi: 10.1016/j.jpha.2023.06.011. Epub 2023 Jun 30.	O'Connor LM	J Pharm Anal	2023	2023-09-18	PMC10499660		10.1016/j.jpha.2023.06.011
38373720	MOINER: A Novel Multiomics Early Integration Framework for Biomedical Classification and Biomarker Discovery	Zhang W, Mou M, Hu W, Lu M, Zhang H, Zhang H, Luo Y, Xu H, Tao L, Dai H, Gao J, Zhu F.	J Chem Inf Model. 2024 Apr 8;64(7):2720-2732. doi: 10.1021/acs.jcim.4c00013. Epub 2024 Feb 19.	Zhang W	J Chem Inf Model	2024	2024-02-19			10.1021/acs.jcim.4c00013
38008153	Myocardial infarction complexity: A multi-omics approach	Liu X, Wang L, Wang Y, Qiao X, Chen N, Liu F, Zhou X, Wang H, Shen H.	Clin Chim Acta. 2024 Jan 1;552:117680. doi: 10.1016/j.cca.2023.117680. Epub 2023 Nov 25.	Liu X	Clin Chim Acta	2024	2023-11-26			10.1016/j.cca.2023.117680
35208228	Metabolomics and the Multi-Omics View of Cancer	Wishart D.	Metabolites. 2022 Feb 7;12(2):154. doi: 10.3390/metabo12020154.	Wishart D	Metabolites	2022	2022-02-25	PMC8880085		10.3390/metabo12020154
38741206	EmptyDropsMultiome discriminates real cells from background in single-cell multiomics assays	Megas S, Lorenzi V, Marioni JC.	Genome Biol. 2024 May 13;25(1):121. doi: 10.1186/s13059-024-03259-x.	Megas S	Genome Biol	2024	2024-05-14			10.1186/s13059-024-03259-x
37929886	Life-Cycle Multiomics of Rice Shoots Reveals Growth Stage-Specific Effects of Drought Stress and Time-Lag Drought Responses	Soma F, Kitomi Y, Kawakatsu T, Uga Y.	Plant Cell Physiol. 2024 Jan 19;65(1):156-168. doi: 10.1093/pcp/pcad135.	Soma F	Plant Cell Physiol	2024	2023-11-06			10.1093/pcp/pcad135
36118247	Advances in multi-omics research on viral hepatitis	Xiang Z, Li J, Lu D, Wei X, Xu X.	Front Microbiol. 2022 Sep 2;13:987324. doi: 10.3389/fmicb.2022.987324. eCollection 2022.	Xiang Z	Front Microbiol	2022	2022-09-19	PMC9478034		10.3389/fmicb.2022.987324
35470819	Multi-omics data integration approaches for precision oncology	Correa-Aguila R, Alonso-Pupo N, Hernández-Rodríguez EW.	Mol Omics. 2022 Jul 11;18(6):469-479. doi: 10.1039/d1mo00411e.	Correa-Aguila R	Mol Omics	2022	2022-04-26			10.1039/d1mo00411e
36889188	Sequential isolation of metabolites and lipids from a single sample to achieve multiomics by using TRIzol reagent	Kao CY, Chang CT, Kuo PY, Lin CJ, Chiu HH, Liao HW.	Talanta. 2023 Jun 1;258:124416. doi: 10.1016/j.talanta.2023.124416. Epub 2023 Mar 4.	Kao CY	Talanta	2023	2023-03-08			10.1016/j.talanta.2023.124416
36581065	Computational Methods for Single-cell Multi-omics Integration and Alignment	Stanojevic S, Li Y, Ristivojevic A, Garmire LX.	Genomics Proteomics Bioinformatics. 2022 Oct;20(5):836-849. doi: 10.1016/j.gpb.2022.11.013. Epub 2022 Dec 26.	Stanojevic S	Genomics Proteomics Bioinformatics	2022	2022-12-29	PMC10025765		10.1016/j.gpb.2022.11.013
37834360	Omics and Multi-Omics in IBD: No Integration, No Breakthroughs	Fiocchi C.	Int J Mol Sci. 2023 Oct 5;24(19):14912. doi: 10.3390/ijms241914912.	Fiocchi C	Int J Mol Sci	2023	2023-10-14	PMC10573814		10.3390/ijms241914912
29732369	Single Cell Multi-Omics Technology: Methodology and Application	Hu Y, An Q, Sheu K, Trejo B, Fan S, Guo Y.	Front Cell Dev Biol. 2018 Apr 20;6:28. doi: 10.3389/fcell.2018.00028. eCollection 2018.	Hu Y	Front Cell Dev Biol	2018	2018-05-08	PMC5919954		10.3389/fcell.2018.00028
36868394	Towards artificial intelligence to multi-omics characterization of tumor heterogeneity in esophageal cancer	Li J, Li L, You P, Wei Y, Xu B.	Semin Cancer Biol. 2023 Jun;91:35-49. doi: 10.1016/j.semcancer.2023.02.009. Epub 2023 Mar 1.	Li J	Semin Cancer Biol	2023	2023-03-03			10.1016/j.semcancer.2023.02.009
37277356	'Multi-omics' data integration: applications in probiotics studies	Kwoji ID, Aiyegoro OA, Okpeku M, Adeleke MA.	NPJ Sci Food. 2023 Jun 5;7(1):25. doi: 10.1038/s41538-023-00199-x.	Kwoji ID	NPJ Sci Food	2023	2023-06-05	PMC10241933		10.1038/s41538-023-00199-x
36186441	Network approaches for omics studies of neurodegenerative diseases	Zhao N, Quicksall Z, Asmann YW, Ren Y.	Front Genet. 2022 Sep 16;13:984338. doi: 10.3389/fgene.2022.984338. eCollection 2022.	Zhao N	Front Genet	2022	2022-10-03	PMC9523597		10.3389/fgene.2022.984338
35169688	Machine learning for multi-omics data integration in cancer	Cai Z, Poulos RC, Liu J, Zhong Q.	iScience. 2022 Jan 22;25(2):103798. doi: 10.1016/j.isci.2022.103798. eCollection 2022 Feb 18.	Cai Z	iScience	2022	2022-02-16	PMC8829812		10.1016/j.isci.2022.103798
37053504	Multi-omics approaches to therapeutic target identification	Hassan MI.	Brief Funct Genomics. 2023 Apr 13;22(2):75. doi: 10.1093/bfgp/elac058.	Hassan MI	Brief Funct Genomics	2023	2023-04-13			10.1093/bfgp/elac058
33142247	Are we forgetting the "proteomics" in multi-omics ecotoxicology?	Liang X, Martyniuk CJ, Simmons DBD.	Comp Biochem Physiol Part D Genomics Proteomics. 2020 Dec;36:100751. doi: 10.1016/j.cbd.2020.100751. Epub 2020 Oct 17.	Liang X	Comp Biochem Physiol Part D Genomics Proteomics	2020	2020-11-03			10.1016/j.cbd.2020.100751
38926113	Identification of a Diagnostic Multiomics-Based Biomarker Cluster in a Mouse Model of Pulmonary Tuberculosis	Zhang H, Shi M, Yu L, Ran F, Zheng N, Wang X, Liu Y, Li C, Li D, Li J, Bi L, Wu Z.	Discov Med. 2024 Jun;36(185):1268-1279. doi: 10.24976/Discov.Med.202436185.117.	Zhang H	Discov Med	2024	2024-06-26			10.24976/Discov.Med.202436185.117
33260881	A Customizable Analysis Flow in Integrative Multi-Omics	Lancaster SM, Sanghi A, Wu S, Snyder MP.	Biomolecules. 2020 Nov 27;10(12):1606. doi: 10.3390/biom10121606.	Lancaster SM	Biomolecules	2020	2020-12-02	PMC7760368		10.3390/biom10121606
36383167	Clustering single-cell multi-omics data with MoClust	Yuan M, Chen L, Deng M.	Bioinformatics. 2023 Jan 1;39(1):btac736. doi: 10.1093/bioinformatics/btac736.	Yuan M	Bioinformatics	2023	2022-11-16	PMC9805570		10.1093/bioinformatics/btac736
35158864	Metabolic Phenotyping in Prostate Cancer Using Multi-Omics Approaches	Gómez-Cebrián N, Poveda JL, Pineda-Lucena A, Puchades-Carrasco L.	Cancers (Basel). 2022 Jan 25;14(3):596. doi: 10.3390/cancers14030596.	Gómez-Cebrián N	Cancers (Basel)	2022	2022-02-15	PMC8833769		10.3390/cancers14030596
35573155	Integrative clustering methods for multi-omics data	Zhang X, Zhou Z, Xu H, Liu CT.	Wiley Interdiscip Rev Comput Stat. 2022 May-Jun;14(3):e1553. doi: 10.1002/wics.1553. Epub 2021 Feb 7.	Zhang X	Wiley Interdiscip Rev Comput Stat	2022	2022-05-16	PMC9097984	NIHMS1674749	10.1002/wics.1553
38040703	A multi-omics dataset for the analysis of frontotemporal dementia genetic subtypes	Menden K, Francescatto M, Nyima T, Blauwendraat C, Dhingra A, Castillo-Lizardo M, Fernandes N, Kaurani L, Kronenberg-Versteeg D, Atasu B, Sadikoglou E, Borroni B, Rodriguez-Nieto S, Simon-Sanchez J, Fischer A, Craig DW, Neumann M, Bonn S, Rizzu P, Heutink P.	Sci Data. 2023 Dec 1;10(1):849. doi: 10.1038/s41597-023-02598-x.	Menden K	Sci Data	2023	2023-12-01	PMC10692098		10.1038/s41597-023-02598-x
34539683	Applications of Multi-Omics Technologies for Crop Improvement	Yang Y, Saand MA, Huang L, Abdelaal WB, Zhang J, Wu Y, Li J, Sirohi MH, Wang F.	Front Plant Sci. 2021 Sep 3;12:563953. doi: 10.3389/fpls.2021.563953. eCollection 2021.	Yang Y	Front Plant Sci	2021	2021-09-20	PMC8446515		10.3389/fpls.2021.563953
38040801	Multi-omics reveals distinct MPA subtypes	Onuora S.	Nat Rev Rheumatol. 2024 Jan;20(1):3. doi: 10.1038/s41584-023-01061-w.	Onuora S	Nat Rev Rheumatol	2024	2023-12-01			10.1038/s41584-023-01061-w
38238823	Spatial multi-omics: novel tools to study the complexity of cardiovascular diseases	Kiessling P, Kuppe C.	Genome Med. 2024 Jan 18;16(1):14. doi: 10.1186/s13073-024-01282-y.	Kiessling P	Genome Med	2024	2024-01-18	PMC10795303		10.1186/s13073-024-01282-y
38217236	Undisclosed, unmet and neglected challenges in multi-omics studies	Tarazona S, Arzalluz-Luque A, Conesa A.	Nat Comput Sci. 2021 Jun;1(6):395-402. doi: 10.1038/s43588-021-00086-z. Epub 2021 Jun 21.	Tarazona S	Nat Comput Sci	2021	2024-01-13			10.1038/s43588-021-00086-z
34660653	Advances in Multi-Omics Applications in HBV-Associated Hepatocellular Carcinoma	Cui D, Li W, Jiang D, Wu J, Xie J, Wu Y.	Front Med (Lausanne). 2021 Sep 30;8:754709. doi: 10.3389/fmed.2021.754709. eCollection 2021.	Cui D	Front Med (Lausanne)	2021	2021-10-18	PMC8514776		10.3389/fmed.2021.754709
37669321	Spatial transformation of multi-omics data unlocks novel insights into cancer biology	Sokač M, Kjær A, Dyrskjøt L, Haibe-Kains B, Jwl Aerts H, Birkbak NJ.	Elife. 2023 Sep 5;12:RP87133. doi: 10.7554/eLife.87133.	Sokač M	Elife	2023	2023-09-05	PMC10479962		10.7554/eLife.87133
37078714	Single-cell multi-omics sequencing and its application in tumor heterogeneity	Sun Y, Liu Z, Fu Y, Yang Y, Lu J, Pan M, Wen T, Xie X, Bai Y, Ge Q.	Brief Funct Genomics. 2023 Jul 17;22(4):313-328. doi: 10.1093/bfgp/elad009.	Sun Y	Brief Funct Genomics	2023	2023-04-20			10.1093/bfgp/elad009
37543247	Multi-omics approaches in psychoneuroimmunology and health research: Conceptual considerations and methodological recommendations	Mengelkoch S, Miryam Schüssler-Fiorenza Rose S, Lautman Z, Alley JC, Roos LG, Ehlert B, Moriarity DP, Lancaster S, Snyder MP, Slavich GM.	Brain Behav Immun. 2023 Nov;114:475-487. doi: 10.1016/j.bbi.2023.07.022. Epub 2023 Aug 4.	Mengelkoch S	Brain Behav Immun	2023	2023-08-05	PMC11195542	NIHMS2003213	10.1016/j.bbi.2023.07.022
35822775	Integrating Multi-Omics Data for Gene-Environment Interactions	Du Y, Fan K, Lu X, Wu C.	BioTech (Basel). 2021 Jan 29;10(1):3. doi: 10.3390/biotech10010003.	Du Y	BioTech (Basel)	2021	2022-07-13	PMC9245467		10.3390/biotech10010003
37696182	A critical review of machine-learning for "multi-omics" marine metabolite datasets	Manochkumar J, Cherukuri AK, Kumar RS, Almansour AI, Ramamoorthy S, Efferth T.	Comput Biol Med. 2023 Oct;165:107425. doi: 10.1016/j.compbiomed.2023.107425. Epub 2023 Aug 29.	Manochkumar J	Comput Biol Med	2023	2023-09-11			10.1016/j.compbiomed.2023.107425
37589244	Deciphering gastric inflammation-induced tumorigenesis through multi-omics data and AI methods	Zhang Q, Yang M, Zhang P, Wu B, Wei X, Li S.	Cancer Biol Med. 2023 Aug 17;21(4):312-30. doi: 10.20892/j.issn.2095-3941.2023.0129.	Zhang Q	Cancer Biol Med	2023	2023-08-17	PMC11033716		10.20892/j.issn.2095-3941.2023.0129
33193667	A Review of Integrative Imputation for Multi-Omics Datasets	Song M, Greenbaum J, Luttrell J 4th, Zhou W, Wu C, Shen H, Gong P, Zhang C, Deng HW.	Front Genet. 2020 Oct 15;11:570255. doi: 10.3389/fgene.2020.570255. eCollection 2020.	Song M	Front Genet	2020	2020-11-16	PMC7594632		10.3389/fgene.2020.570255
37651607	Multimodal deep learning approaches for single-cell multi-omics data integration	Athaya T, Ripan RC, Li X, Hu H.	Brief Bioinform. 2023 Sep 20;24(5):bbad313. doi: 10.1093/bib/bbad313.	Athaya T	Brief Bioinform	2023	2023-08-31	PMC10516349		10.1093/bib/bbad313
33066636	Statistical and Machine-Learning Analyses in Nutritional Genomics Studies	Khorraminezhad L, Leclercq M, Droit A, Bilodeau JF, Rudkowska I.	Nutrients. 2020 Oct 14;12(10):3140. doi: 10.3390/nu12103140.	Khorraminezhad L	Nutrients	2020	2020-10-17	PMC7602401		10.3390/nu12103140
33219693	AtMAD: Arabidopsis thaliana multi-omics association database	Lan Y, Sun R, Ouyang J, Ding W, Kim MJ, Wu J, Li Y, Shi T.	Nucleic Acids Res. 2021 Jan 8;49(D1):D1445-D1451. doi: 10.1093/nar/gkaa1042.	Lan Y	Nucleic Acids Res	2021	2020-11-21	PMC7778929		10.1093/nar/gkaa1042
36859472	Single-Cell Molecular Barcoding to Decode Multimodal Information Defining Cell States	Kim IS.	Mol Cells. 2023 Feb 28;46(2):74-85. doi: 10.14348/molcells.2023.2168. Epub 2023 Feb 27.	Kim IS	Mol Cells	2023	2023-03-01	PMC9982054		10.14348/molcells.2023.2168
37817584	A primer on correlation-based dimension reduction methods for multi-omics analysis	Downing T, Angelopoulos N.	J R Soc Interface. 2023 Oct;20(207):20230344. doi: 10.1098/rsif.2023.0344. Epub 2023 Oct 11.	Downing T	J R Soc Interface	2023	2023-10-11	PMC10565429		10.1098/rsif.2023.0344
38778683	[Multi-omics research progress in early-onset colorectal cancer]	Chen SL, Xin JY, Du ML, Wang ML.	Zhonghua Wei Chang Wai Ke Za Zhi. 2024 May 25;27(5):447-451. doi: 10.3760/cma.j.cn441530-20240205-00058.	Chen SL	Zhonghua Wei Chang Wai Ke Za Zhi	2024	2024-05-23			10.3760/cma.j.cn441530-20240205-00058
37468578	From Mendel to multi-omics: shifting paradigms	Mersha TB.	Eur J Hum Genet. 2024 Feb;32(2):139-142. doi: 10.1038/s41431-023-01420-x. Epub 2023 Jul 20.	Mersha TB	Eur J Hum Genet	2024	2023-07-19	PMC10853174		10.1038/s41431-023-01420-x
36416843	Agroecosystem engineering extended from plant-microbe interactions revealed by multi-omics data	Fujiwara F, Miyazawa K, Nihei N, Ichihashi Y.	Biosci Biotechnol Biochem. 2022 Dec 21;87(1):21-27. doi: 10.1093/bbb/zbac191.	Fujiwara F	Biosci Biotechnol Biochem	2022	2022-11-23			10.1093/bbb/zbac191
36594155	Rapid Multi-Omics Sample Preparation for Mass Spectrometry	Muehlbauer LK, Jen A, Zhu Y, He Y, Shishkova E, Overmyer KA, Coon JJ.	Anal Chem. 2023 Jan 17;95(2):659-667. doi: 10.1021/acs.analchem.2c02042. Epub 2023 Jan 2.	Muehlbauer LK	Anal Chem	2023	2023-01-03	PMC10026941	NIHMS1879550	10.1021/acs.analchem.2c02042
30295871	Multi-omic and multi-view clustering algorithms: review and cancer benchmark	Rappoport N, Shamir R.	Nucleic Acids Res. 2018 Nov 16;46(20):10546-10562. doi: 10.1093/nar/gky889.	Rappoport N	Nucleic Acids Res	2018	2018-10-09	PMC6237755		10.1093/nar/gky889
37969318	Multi-Omics Approaches to Improve Meat Quality and Taste Characteristics	Hwang YH, Lee EY, Lim HT, Joo ST.	Food Sci Anim Resour. 2023 Nov;43(6):1067-1086. doi: 10.5851/kosfa.2023.e63. Epub 2023 Nov 1.	Hwang YH	Food Sci Anim Resour	2023	2023-11-16	PMC10636221		10.5851/kosfa.2023.e63
32875713	Computational Analysis of Phosphoproteomics Data in Multi-Omics Cancer Studies	Mantini G, Pham TV, Piersma SR, Jimenez CR.	Proteomics. 2021 Feb;21(3-4):e1900312. doi: 10.1002/pmic.201900312. Epub 2020 Oct 8.	Mantini G	Proteomics	2021	2020-09-03			10.1002/pmic.201900312
36611897	Essential Role of Multi-Omics Approaches in the Study of Retinal Vascular Diseases	Lei Y, Guo J, He S, Yan H.	Cells. 2022 Dec 26;12(1):103. doi: 10.3390/cells12010103.	Lei Y	Cells	2022	2023-01-08	PMC9818611		10.3390/cells12010103
31672978	Making multi-omics data accessible to researchers	Conesa A, Beck S.	Sci Data. 2019 Oct 31;6(1):251. doi: 10.1038/s41597-019-0258-4.	Conesa A	Sci Data	2019	2019-11-02	PMC6823467		10.1038/s41597-019-0258-4
29725673	Data integration and predictive modeling methods for multi-omics datasets	Kim M , Tagkopoulos I .	Mol Omics. 2018 Feb 12;14(1):8-25. doi: 10.1039/c7mo00051k.	Kim M	Mol Omics	2018	2018-05-05			10.1039/c7mo00051k
37081404	Multi-omics data of gastric cancer cell lines	Seo EH, Shin YJ, Kim HJ, Kim JH, Kim YS, Kim SY.	BMC Genom Data. 2023 Apr 20;24(1):24. doi: 10.1186/s12863-023-01122-9.	Seo EH	BMC Genom Data	2023	2023-04-20	PMC10116809		10.1186/s12863-023-01122-9
34705654	A Multiview Clustering Method With Low-Rank and Sparsity Constraints for Cancer Subtyping	Zhanpeng H, Jiekang W.	IEEE/ACM Trans Comput Biol Bioinform. 2022 Nov-Dec;19(6):3213-3223. doi: 10.1109/TCBB.2021.3122917. Epub 2022 Dec 8.	Zhanpeng H	IEEE/ACM Trans Comput Biol Bioinform	2022	2021-10-27			10.1109/TCBB.2021.3122917
38927095	Advances in Integrated Multi-omics Analysis for Drug-Target Identification	Du P, Fan R, Zhang N, Wu C, Zhang Y.	Biomolecules. 2024 Jun 14;14(6):692. doi: 10.3390/biom14060692.	Du P	Biomolecules	2024	2024-06-27	PMC11201992		10.3390/biom14060692
36305394	[Multi-omics technology and its applications to life sciences: a review]	Liu J, Li W, Wang L, Li J, Li E, Luo Y.	Sheng Wu Gong Cheng Xue Bao. 2022 Oct 25;38(10):3581-3593. doi: 10.13345/j.cjb.220724.	Liu J	Sheng Wu Gong Cheng Xue Bao	2022	2022-10-28			10.13345/j.cjb.220724
28127429	Machine learning and systems genomics approaches for multi-omics data	Lin E, Lane HY.	Biomark Res. 2017 Jan 20;5:2. doi: 10.1186/s40364-017-0082-y. eCollection 2017.	Lin E	Biomark Res	2017	2017-01-28	PMC5251341		10.1186/s40364-017-0082-y
35656008	Increase Crop Resilience to Heat Stress Using Omic Strategies	Zhou R, Jiang F, Niu L, Song X, Yu L, Yang Y, Wu Z.	Front Plant Sci. 2022 May 17;13:891861. doi: 10.3389/fpls.2022.891861. eCollection 2022.	Zhou R	Front Plant Sci	2022	2022-06-03	PMC9152541		10.3389/fpls.2022.891861
38028548	Machine learning combining multi-omics data and network algorithms identifies adrenocortical carcinoma prognostic biomarkers	Martin-Hernandez R, Espeso-Gil S, Domingo C, Latorre P, Hervas S, Hernandez Mora JR, Kotelnikova E.	Front Mol Biosci. 2023 Nov 6;10:1258902. doi: 10.3389/fmolb.2023.1258902. eCollection 2023.	Martin-Hernandez R	Front Mol Biosci	2023	2023-11-29	PMC10658191		10.3389/fmolb.2023.1258902
38642987	Endogenous adenine as a key player in diabetic kidney disease progression: an integrated multiomics approach	Hong YA, Nangaku M.	Kidney Int. 2024 May;105(5):918-920. doi: 10.1016/j.kint.2023.11.033.	Hong YA	Kidney Int	2024	2024-04-20			10.1016/j.kint.2023.11.033
32158610	How to interpret and integrate multi-omics data at systems level	Jung GT, Kim KP, Kim K.	Anim Cells Syst (Seoul). 2020 Jan 30;24(1):1-7. doi: 10.1080/19768354.2020.1721321. eCollection 2020.	Jung GT	Anim Cells Syst (Seoul)	2020	2020-03-12	PMC7048189		10.1080/19768354.2020.1721321
38286161	Multi-omics approaches for biomarker discovery in predicting the response of esophageal cancer to neoadjuvant therapy: A multidimensional perspective	Yang Z, Guan F, Bronk L, Zhao L.	Pharmacol Ther. 2024 Feb;254:108591. doi: 10.1016/j.pharmthera.2024.108591. Epub 2024 Jan 28.	Yang Z	Pharmacol Ther	2024	2024-01-29			10.1016/j.pharmthera.2024.108591
38068923	Multi-Omics Mining of lncRNAs with Biological and Clinical Relevance in Cancer	Salido-Guadarrama I, Romero-Cordoba SL, Rueda-Zarazua B.	Int J Mol Sci. 2023 Nov 22;24(23):16600. doi: 10.3390/ijms242316600.	Salido-Guadarrama I	Int J Mol Sci	2023	2023-12-09	PMC10706612		10.3390/ijms242316600
37873876	Multi-Omics Integration for the Design of Novel Therapies and the Identification of Novel Biomarkers	Ivanisevic T, Sewduth RN.	Proteomes. 2023 Oct 20;11(4):34. doi: 10.3390/proteomes11040034.	Ivanisevic T	Proteomes	2023	2023-10-24	PMC10594525		10.3390/proteomes11040034
37009227	Integrative multi-omics approaches to explore immune cell functions: Challenges and opportunities	Wang X, Fan D, Yang Y, Gimple RC, Zhou S.	iScience. 2023 Mar 9;26(4):106359. doi: 10.1016/j.isci.2023.106359. eCollection 2023 Apr 21.	Wang X	iScience	2023	2023-04-03	PMC10060681		10.1016/j.isci.2023.106359
37867968	The application of multi-omics in the respiratory microbiome: Progresses, challenges and promises	Gao J, Yi X, Wang Z.	Comput Struct Biotechnol J. 2023 Oct 12;21:4933-4943. doi: 10.1016/j.csbj.2023.10.016. eCollection 2023.	Gao J	Comput Struct Biotechnol J	2023	2023-10-23	PMC10585227		10.1016/j.csbj.2023.10.016
36505834	Multi-omics approach to identifying isoform variants as therapeutic targets in cancer patients	Shaw TI, Zhao B, Li Y, Wang H, Wang L, Manley B, Stewart PA, Karolak A.	Front Oncol. 2022 Nov 24;12:1051487. doi: 10.3389/fonc.2022.1051487. eCollection 2022.	Shaw TI	Front Oncol	2022	2022-12-12	PMC9730332		10.3389/fonc.2022.1051487
37417894	Integrated multi-omics analyses of microbial communities: a review of the current state and future directions	Arıkan M, Muth T.	Mol Omics. 2023 Sep 25;19(8):607-623. doi: 10.1039/d3mo00089c.	Arıkan M	Mol Omics	2023	2023-07-07			10.1039/d3mo00089c
32462937	Patient-specific multi-omics models and the application in personalized combination therapy	John A, Qin B, Kalari KR, Wang L, Yu J.	Future Oncol. 2020 Aug;16(23):1737-1750. doi: 10.2217/fon-2020-0119. Epub 2020 May 28.	John A	Future Oncol	2020	2020-05-29			10.2217/fon-2020-0119
28562180	The multi-omics promise in context: from sequence to microbial isolate	Gutleben J, Chaib De Mares M, van Elsas JD, Smidt H, Overmann J, Sipkema D.	Crit Rev Microbiol. 2018 Mar;44(2):212-229. doi: 10.1080/1040841X.2017.1332003. Epub 2017 May 31.	Gutleben J	Crit Rev Microbiol	2018	2017-06-01			10.1080/1040841X.2017.1332003
32823283	Large-scale benchmark study of survival prediction methods using multi-omics data	Herrmann M, Probst P, Hornung R, Jurinovic V, Boulesteix AL.	Brief Bioinform. 2021 May 20;22(3):bbaa167. doi: 10.1093/bib/bbaa167.	Herrmann M	Brief Bioinform	2021	2020-08-22	PMC8138887		10.1093/bib/bbaa167
32754171	Systematic Multi-Omics Integration (MOI) Approach in Plant Systems Biology	Jamil IN, Remali J, Azizan KA, Nor Muhammad NA, Arita M, Goh HH, Aizat WM.	Front Plant Sci. 2020 Jun 26;11:944. doi: 10.3389/fpls.2020.00944. eCollection 2020.	Jamil IN	Front Plant Sci	2020	2020-08-06	PMC7371031		10.3389/fpls.2020.00944
37079114	Multi-omics insights and therapeutic implications in polycystic ovary syndrome: a review	Babu A, Ramanathan G.	Funct Integr Genomics. 2023 Apr 20;23(2):130. doi: 10.1007/s10142-023-01053-9.	Babu A	Funct Integr Genomics	2023	2023-04-20			10.1007/s10142-023-01053-9
34883510	Interpretation of network-based integration from multi-omics longitudinal data	Bodein A, Scott-Boyer MP, Perin O, Lê Cao KA, Droit A.	Nucleic Acids Res. 2022 Mar 21;50(5):e27. doi: 10.1093/nar/gkab1200.	Bodein A	Nucleic Acids Res	2022	2021-12-09	PMC8934642		10.1093/nar/gkab1200
36086594	Multi-agent Feature Selection for Integrative Multi-omics Analysis	Tabakhi S, Lu H.	Annu Int Conf IEEE Eng Med Biol Soc. 2022 Jul;2022:1638-1642. doi: 10.1109/EMBC48229.2022.9871758.	Tabakhi S	Annu Int Conf IEEE Eng Med Biol Soc	2022	2022-09-10			10.1109/EMBC48229.2022.9871758
36611894	Inferencing Bulk Tumor and Single-Cell Multi-Omics Regulatory Networks for Discovery of Biomarkers and Therapeutic Targets	Ye Q, Guo NL.	Cells. 2022 Dec 26;12(1):101. doi: 10.3390/cells12010101.	Ye Q	Cells	2022	2023-01-08	PMC9818242		10.3390/cells12010101
36929074	Statistical Methods for Integrative Clustering of Multi-omics Data	Chalise P, Kwon D, Fridley BL, Mo Q.	Methods Mol Biol. 2023;2629:73-93. doi: 10.1007/978-1-0716-2986-4_5.	Chalise P	Methods Mol Biol	2023	2023-03-17	PMC10950392	NIHMS1970698	10.1007/978-1-0716-2986-4_5
36215030	CottonMD: a multi-omics database for cotton biological study	Yang Z, Wang J, Huang Y, Wang S, Wei L, Liu D, Weng Y, Xiang J, Zhu Q, Yang Z, Nie X, Yu Y, Yang Z, Yang QY.	Nucleic Acids Res. 2023 Jan 6;51(D1):D1446-D1456. doi: 10.1093/nar/gkac863.	Yang Z	Nucleic Acids Res	2023	2022-10-10	PMC9825545		10.1093/nar/gkac863
33778867	Advances in bulk and single-cell multi-omics approaches for systems biology and precision medicine	Li Y, Ma L, Wu D, Chen G.	Brief Bioinform. 2021 Sep 2;22(5):bbab024. doi: 10.1093/bib/bbab024.	Li Y	Brief Bioinform	2021	2021-03-29			10.1093/bib/bbab024
36252928	A comprehensive survey of the approaches for pathway analysis using multi-omics data integration	Maghsoudi Z, Nguyen H, Tavakkoli A, Nguyen T.	Brief Bioinform. 2022 Nov 19;23(6):bbac435. doi: 10.1093/bib/bbac435.	Maghsoudi Z	Brief Bioinform	2022	2022-10-17	PMC9677478		10.1093/bib/bbac435
32983987	Multi-Omics Analysis in Initiation and Progression of Meningiomas: From Pathogenesis to Diagnosis	Liu J, Xia C, Wang G.	Front Oncol. 2020 Aug 28;10:1491. doi: 10.3389/fonc.2020.01491. eCollection 2020.	Liu J	Front Oncol	2020	2020-09-28	PMC7484374		10.3389/fonc.2020.01491
37598796	Prenatal exposures to endocrine disrupting chemicals: The role of multi-omics in understanding toxicity	Rabotnick MH, Ehlinger J, Haidari A, Goodrich JM.	Mol Cell Endocrinol. 2023 Dec 1;578:112046. doi: 10.1016/j.mce.2023.112046. Epub 2023 Aug 19.	Rabotnick MH	Mol Cell Endocrinol	2023	2023-08-20	PMC10592024	NIHMS1927320	10.1016/j.mce.2023.112046
37140363	Discovery of potential biomarkers for osteoporosis diagnosis by individual omics and multi-omics technologies	Yang J, Wu J.	Expert Rev Mol Diagn. 2023 Jun;23(6):505-520. doi: 10.1080/14737159.2023.2208750. Epub 2023 May 4.	Yang J	Expert Rev Mol Diagn	2023	2023-05-04			10.1080/14737159.2023.2208750
31835496	Multi-omics Signatures and Translational Potential to Improve Thyroid Cancer Patient Outcome	Boufraqech M, Nilubol N.	Cancers (Basel). 2019 Dec 10;11(12):1988. doi: 10.3390/cancers11121988.	Boufraqech M	Cancers (Basel)	2019	2019-12-15	PMC6966476		10.3390/cancers11121988
36304921	Multi-omics analysis: Paving the path toward achieving precision medicine in cancer treatment and immuno-oncology	Raufaste-Cazavieille V, Santiago R, Droit A.	Front Mol Biosci. 2022 Oct 11;9:962743. doi: 10.3389/fmolb.2022.962743. eCollection 2022.	Raufaste-Cazavieille V	Front Mol Biosci	2022	2022-10-28	PMC9595279		10.3389/fmolb.2022.962743
36916422	Multi-omics insights into the interplay between gut microbiota and colorectal cancer in the "microworld" age	Wang AJ, Song D, Hong YM, Liu NN.	Mol Omics. 2023 May 9;19(4):283-296. doi: 10.1039/d2mo00288d.	Wang AJ	Mol Omics	2023	2023-03-14			10.1039/d2mo00288d
29931190	Grimon: graphical interface to visualize multi-omics networks	Kanai M, Maeda Y, Okada Y.	Bioinformatics. 2018 Nov 15;34(22):3934-3936. doi: 10.1093/bioinformatics/bty488.	Kanai M	Bioinformatics	2018	2018-06-23	PMC6223372		10.1093/bioinformatics/bty488
35466851	An overview of technologies for MS-based proteomics-centric multi-omics	Rajczewski AT, Jagtap PD, Griffin TJ.	Expert Rev Proteomics. 2022 Mar;19(3):165-181. doi: 10.1080/14789450.2022.2070476. Epub 2022 May 2.	Rajczewski AT	Expert Rev Proteomics	2022	2022-04-25	PMC9613604	NIHMS1806996	10.1080/14789450.2022.2070476
34238766	Integrative Multi-Omics Approaches in Cancer Research: From Biological Networks to Clinical Subtypes	Heo YJ, Hwa C, Lee GH, Park JM, An JY.	Mol Cells. 2021 Jul 31;44(7):433-443. doi: 10.14348/molcells.2021.0042.	Heo YJ	Mol Cells	2021	2021-07-09	PMC8334347		10.14348/molcells.2021.0042
34631583	Applications of Multi-omics Approaches for Exploring the Molecular Mechanism of Ovarian Carcinogenesis	Ye M, Lin Y, Pan S, Wang ZW, Zhu X.	Front Oncol. 2021 Sep 24;11:745808. doi: 10.3389/fonc.2021.745808. eCollection 2021.	Ye M	Front Oncol	2021	2021-10-11	PMC8497990		10.3389/fonc.2021.745808
36544480	A guide to multi-omics data collection and integration for translational medicine	Athieniti E, Spyrou GM.	Comput Struct Biotechnol J. 2022 Dec 1;21:134-149. doi: 10.1016/j.csbj.2022.11.050. eCollection 2023.	Athieniti E	Comput Struct Biotechnol J	2022	2022-12-22	PMC9747357		10.1016/j.csbj.2022.11.050
35672970	A Multi-Omics Common Data Model for Primary Immunodeficiencies	Buy M, Digan W, Chen X, Husson J, Ménager M, Rieux-Laucat F, Garcelon N; ATRACTion Members.	Stud Health Technol Inform. 2022 Jun 6;290:56-60. doi: 10.3233/SHTI220031.	Buy M	Stud Health Technol Inform	2022	2022-06-08			10.3233/SHTI220031
37400642	Multi-omics for better and faster rare disease diagnosis		Nat Med. 2023 Jul;29(7):1615-1616. doi: 10.1038/s41591-023-02417-1.		Nat Med	2023	2023-07-03			10.1038/s41591-023-02417-1
36973282	A comprehensive platform for analyzing longitudinal multi-omics data	Vasaikar SV, Savage AK, Gong Q, Swanson E, Talla A, Lord C, Heubeck AT, Reading J, Graybuck LT, Meijer P, Torgerson TR, Skene PJ, Bumol TF, Li XJ.	Nat Commun. 2023 Mar 27;14(1):1684. doi: 10.1038/s41467-023-37432-w.	Vasaikar SV	Nat Commun	2023	2023-03-27	PMC10041512		10.1038/s41467-023-37432-w
36424490	Single-cell multi-omics allows functional characterization of structural variants		Nat Biotechnol. 2023 Jun;41(6):771-772. doi: 10.1038/s41587-022-01552-3.		Nat Biotechnol	2023	2022-11-24			10.1038/s41587-022-01552-3
34326955	Multi-omics: Opportunities for research on mechanism of type 2 diabetes mellitus	Wang S, Yong H, He XD.	World J Diabetes. 2021 Jul 15;12(7):1070-1080. doi: 10.4239/wjd.v12.i7.1070.	Wang S	World J Diabetes	2021	2021-07-30	PMC8311486		10.4239/wjd.v12.i7.1070
36506559	Multi-omics approaches for in-depth understanding of therapeutic mechanism for Traditional Chinese Medicine	Zhu X, Yao Q, Yang P, Zhao D, Yang R, Bai H, Ning K.	Front Pharmacol. 2022 Nov 25;13:1031051. doi: 10.3389/fphar.2022.1031051. eCollection 2022.	Zhu X	Front Pharmacol	2022	2022-12-12	PMC9732109		10.3389/fphar.2022.1031051
32429287	Metabolomics and Multi-Omics Integration: A Survey of Computational Methods and Resources	Eicher T, Kinnebrew G, Patt A, Spencer K, Ying K, Ma Q, Machiraju R, Mathé AEA.	Metabolites. 2020 May 15;10(5):202. doi: 10.3390/metabo10050202.	Eicher T	Metabolites	2020	2020-05-21	PMC7281435		10.3390/metabo10050202
38783900	Personalized analysis of human cancer multi-omics for precision oncology	Li J, Tian J, Liu Y, Liu Z, Tong M.	Comput Struct Biotechnol J. 2024 May 10;23:2049-2056. doi: 10.1016/j.csbj.2024.05.011. eCollection 2024 Dec.	Li J	Comput Struct Biotechnol J	2024	2024-05-24	PMC11112262		10.1016/j.csbj.2024.05.011
33013411	Multi-Omics Approaches: The Key to Improving Respiratory Health in People With Cystic Fibrosis?	Lee AJ, Einarsson GG, Gilpin DF, Tunney MM.	Front Pharmacol. 2020 Sep 3;11:569821. doi: 10.3389/fphar.2020.569821. eCollection 2020.	Lee AJ	Front Pharmacol	2020	2020-10-05	PMC7509435		10.3389/fphar.2020.569821
32227074	Machine learning-based analysis of multi-omics data on the cloud for investigating gene regulations	Oh M, Park S, Kim S, Chae H.	Brief Bioinform. 2021 Jan 18;22(1):66-76. doi: 10.1093/bib/bbaa032.	Oh M	Brief Bioinform	2021	2020-04-01			10.1093/bib/bbaa032
33154949	Artificial Intelligence (AI)-Based Systems Biology Approaches in Multi-Omics Data Analysis of Cancer	Biswas N, Chakrabarti S.	Front Oncol. 2020 Oct 14;10:588221. doi: 10.3389/fonc.2020.588221. eCollection 2020.	Biswas N	Front Oncol	2020	2020-11-06	PMC7591760		10.3389/fonc.2020.588221
36570537	The promise of multi-omics approaches to discover biological alterations with clinical relevance in Alzheimer's disease	Clark C, Rabl M, Dayon L, Popp J.	Front Aging Neurosci. 2022 Dec 7;14:1065904. doi: 10.3389/fnagi.2022.1065904. eCollection 2022.	Clark C	Front Aging Neurosci	2022	2022-12-26	PMC9768448		10.3389/fnagi.2022.1065904
36805214	Integrated analysis of multi-omics data for the discovery of biomarkers and therapeutic targets for colorectal cancer	Zafari N, Bathaei P, Velayati M, Khojasteh-Leylakoohi F, Khazaei M, Fiuji H, Nassiri M, Hassanian SM, Ferns GA, Nazari E, Avan A.	Comput Biol Med. 2023 Mar;155:106639. doi: 10.1016/j.compbiomed.2023.106639. Epub 2023 Feb 11.	Zafari N	Comput Biol Med	2023	2023-02-22			10.1016/j.compbiomed.2023.106639
37799479	Lineage tracing for multiple lung cancer by spatiotemporal heterogeneity using a multi-omics analysis method integrating genomic, transcriptomic, and immune-related features	Song Y, Zhou J, Zhao X, Zhang Y, Xu X, Zhang D, Pang J, Bao H, Ji Y, Zhan M, Wang Y, Ou Q, Hu J.	Front Oncol. 2023 Sep 14;13:1237308. doi: 10.3389/fonc.2023.1237308. eCollection 2023.	Song Y	Front Oncol	2023	2023-10-06	PMC10548834		10.3389/fonc.2023.1237308
36387277	The performance of deep generative models for learning joint embeddings of single-cell multi-omics data	Brombacher E, Hackenberg M, Kreutz C, Binder H, Treppner M.	Front Mol Biosci. 2022 Oct 26;9:962644. doi: 10.3389/fmolb.2022.962644. eCollection 2022.	Brombacher E	Front Mol Biosci	2022	2022-11-17	PMC9643784		10.3389/fmolb.2022.962644
32695678	Integrated Multi-Omics Analyses in Oncology: A Review of Machine Learning Methods and Tools	Nicora G, Vitali F, Dagliati A, Geifman N, Bellazzi R.	Front Oncol. 2020 Jun 30;10:1030. doi: 10.3389/fonc.2020.01030. eCollection 2020.	Nicora G	Front Oncol	2020	2020-07-23	PMC7338582		10.3389/fonc.2020.01030
38428642	Multi-omics characterization of healthy and PSC human liver - what we knew and what we have learned	Krause J, Schramm C.	J Hepatol. 2024 May;80(5):681-683. doi: 10.1016/j.jhep.2024.02.020. Epub 2024 Feb 28.	Krause J	J Hepatol	2024	2024-03-01			10.1016/j.jhep.2024.02.020
38736693	Knowledge-guided learning methods for integrative analysis of multi-omics data	Li W, Ballard J, Zhao Y, Long Q.	Comput Struct Biotechnol J. 2024 Apr 30;23:1945-1950. doi: 10.1016/j.csbj.2024.04.053. eCollection 2024 Dec.	Li W	Comput Struct Biotechnol J	2024	2024-05-13	PMC11087912		10.1016/j.csbj.2024.04.053
38495443	Progress in single-cell multimodal sequencing and multi-omics data integration	Wang X, Wu X, Hong N, Jin W.	Biophys Rev. 2023 Jul 15;16(1):13-28. doi: 10.1007/s12551-023-01092-3. eCollection 2024 Feb.	Wang X	Biophys Rev	2023	2024-03-18	PMC10937857		10.1007/s12551-023-01092-3
30065929	Integrating Genes Affecting Coronary Artery Disease in Functional Networks by Multi-OMICs Approach	Vilne B, Schunkert H.	Front Cardiovasc Med. 2018 Jul 17;5:89. doi: 10.3389/fcvm.2018.00089. eCollection 2018.	Vilne B	Front Cardiovasc Med	2018	2018-08-02	PMC6056735		10.3389/fcvm.2018.00089
35875106	Application of Multi-Omics Approach in Sarcomas: A Tool for Studying Mechanism, Biomarkers, and Therapeutic Targets	Zou Z, Sun W, Xu Y, Liu W, Zhong J, Lin X, Chen Y.	Front Oncol. 2022 Jul 8;12:946022. doi: 10.3389/fonc.2022.946022. eCollection 2022.	Zou Z	Front Oncol	2022	2022-07-25	PMC9304858		10.3389/fonc.2022.946022
33362867	State of the Field in Multi-Omics Research: From Computational Needs to Data Mining and Sharing	Krassowski M, Das V, Sahu SK, Misra BB.	Front Genet. 2020 Dec 10;11:610798. doi: 10.3389/fgene.2020.610798. eCollection 2020.	Krassowski M	Front Genet	2020	2020-12-28	PMC7758509		10.3389/fgene.2020.610798
34554215	timeOmics: an R package for longitudinal multi-omics data integration	Bodein A, Scott-Boyer MP, Perin O, Lê Cao KA, Droit A.	Bioinformatics. 2022 Jan 3;38(2):577-579. doi: 10.1093/bioinformatics/btab664.	Bodein A	Bioinformatics	2022	2021-09-23			10.1093/bioinformatics/btab664
38485645	Spatial multi-omics in medicinal plants: from biosynthesis pathways to industrial applications	Chen C, Zhang X, Yue M.	Trends Plant Sci. 2024 May;29(5):510-513. doi: 10.1016/j.tplants.2024.02.008. Epub 2024 Mar 13.	Chen C	Trends Plant Sci	2024	2024-03-14			10.1016/j.tplants.2024.02.008
34020548	Towards multi-omics characterization of tumor heterogeneity: a comprehensive review of statistical and machine learning approaches	Lee D, Park Y, Kim S.	Brief Bioinform. 2021 May 20;22(3):bbaa188. doi: 10.1093/bib/bbaa188.	Lee D	Brief Bioinform	2021	2021-05-22			10.1093/bib/bbaa188
37682480	Gene Regulatory Network Modeling Using Single-Cell Multi-Omics in Plants	Chau T, Timilsena P, Li S.	Methods Mol Biol. 2023;2698:259-275. doi: 10.1007/978-1-0716-3354-0_16.	Chau T	Methods Mol Biol	2023	2023-09-08			10.1007/978-1-0716-3354-0_16
37029313	Deciphering the recent trends in pesticide bioremediation using genome editing and multi-omics approaches: a review	Hassan S, Ganai BA.	World J Microbiol Biotechnol. 2023 Apr 8;39(6):151. doi: 10.1007/s11274-023-03603-6.	Hassan S	World J Microbiol Biotechnol	2023	2023-04-07			10.1007/s11274-023-03603-6
33240932	Multi-Omics Approaches to Improve Mitochondrial Disease Diagnosis: Challenges, Advances, and Perspectives	Labory J, Fierville M, Ait-El-Mkadem S, Bannwarth S, Paquis-Flucklinger V, Bottini S.	Front Mol Biosci. 2020 Nov 2;7:590842. doi: 10.3389/fmolb.2020.590842. eCollection 2020.	Labory J	Front Mol Biosci	2020	2020-11-26	PMC7667268		10.3389/fmolb.2020.590842
36305393	[Preface for special issue on multi-omics frontier technologies]	Luo Y, Yang F.	Sheng Wu Gong Cheng Xue Bao. 2022 Oct 25;38(10):3571-3580. doi: 10.13345/j.cjb.220840.	Luo Y	Sheng Wu Gong Cheng Xue Bao	2022	2022-10-28			10.13345/j.cjb.220840
38917209	MDDOmics: multi-omics resource of major depressive disorder	Zhao Y, Xiang J, Shi X, Jia P, Zhang Y, Li M.	Database (Oxford). 2024 Jun 25;2024:baae042. doi: 10.1093/database/baae042.	Zhao Y	Database (Oxford)	2024	2024-06-25	PMC11197964		10.1093/database/baae042
32657382	Unsupervised topological alignment for single-cell multi-omics integration	Cao K, Bai X, Hong Y, Wan L.	Bioinformatics. 2020 Jul 1;36(Suppl_1):i48-i56. doi: 10.1093/bioinformatics/btaa443.	Cao K	Bioinformatics	2020	2020-07-14	PMC7355262		10.1093/bioinformatics/btaa443
33030973	Multi-omics tools for studying microbial biofilms: current perspectives and future directions	Seneviratne CJ, Suriyanarayanan T, Widyarman AS, Lee LS, Lau M, Ching J, Delaney C, Ramage G.	Crit Rev Microbiol. 2020 Nov;46(6):759-778. doi: 10.1080/1040841X.2020.1828817. Epub 2020 Oct 8.	Seneviratne CJ	Crit Rev Microbiol	2020	2020-10-08			10.1080/1040841X.2020.1828817
38164175	The biological mechanism and emerging therapeutic interventions of liver aging	Wang W, Xu K, Shang M, Li X, Tong X, Liu Z, Zhou L, Zheng S.	Int J Biol Sci. 2024 Jan 1;20(1):280-295. doi: 10.7150/ijbs.87679. eCollection 2024.	Wang W	Int J Biol Sci	2024	2024-01-02	PMC10750291		10.7150/ijbs.87679
38805774	The prediction of pCR and chemosensitivity for breast cancer patients using DLG3, RADL and Pathomics signatures based on machine learning and deep learning	Jiang C, Zhang X, Qu T, Yang X, Xiu Y, Yu X, Zhang S, Qiao K, Meng H, Li X, Huang Y.	Transl Oncol. 2024 Aug;46:101985. doi: 10.1016/j.tranon.2024.101985. Epub 2024 May 27.	Jiang C	Transl Oncol	2024	2024-05-28	PMC11154003		10.1016/j.tranon.2024.101985
38549156	Multi-omics cluster defines the subtypes of CRC with distinct prognosis and tumor microenvironment	Ma Y, Li J, Zhao X, Ji C, Hu W, Ma Y, Qu F, Sun Y, Zhang X.	Eur J Med Res. 2024 Mar 28;29(1):207. doi: 10.1186/s40001-024-01805-8.	Ma Y	Eur J Med Res	2024	2024-03-29	PMC10976740		10.1186/s40001-024-01805-8
33613862	Multi-omics approaches in cancer research with applications in tumor subtyping, prognosis, and diagnosis	Menyhárt O, Győrffy B.	Comput Struct Biotechnol J. 2021 Jan 22;19:949-960. doi: 10.1016/j.csbj.2021.01.009. eCollection 2021.	Menyhárt O	Comput Struct Biotechnol J	2021	2021-02-22	PMC7868685		10.1016/j.csbj.2021.01.009
36590428	Advances in fermented foods revealed by multi-omics: A new direction toward precisely clarifying the roles of microorganisms	Shi H, An F, Lin H, Li M, Wu J, Wu R.	Front Microbiol. 2022 Dec 14;13:1044820. doi: 10.3389/fmicb.2022.1044820. eCollection 2022.	Shi H	Front Microbiol	2022	2023-01-02	PMC9794733		10.3389/fmicb.2022.1044820
35925427	Uncertainty-aware dynamic integration for multi-omics classification of tumors	Du L, Liu C, Wei R, Chen J.	J Cancer Res Clin Oncol. 2023 Jul;149(7):3301-3312. doi: 10.1007/s00432-022-04219-3. Epub 2022 Aug 4.	Du L	J Cancer Res Clin Oncol	2023	2022-08-04			10.1007/s00432-022-04219-3
37439331	iSMOD: an integrative browser for image-based single-cell multi-omics data	Zhang W, Suo J, Yan Y, Yang R, Lu Y, Jin Y, Gao S, Li S, Gao J, Zhang M, Dai Q.	Nucleic Acids Res. 2023 Sep 8;51(16):8348-8366. doi: 10.1093/nar/gkad580.	Zhang W	Nucleic Acids Res	2023	2023-07-13	PMC10484677		10.1093/nar/gkad580
30968358	Integrated Fluidic Circuits for Single-Cell Omics and Multi-omics Applications	Lynch M, Ramalingam N.	Adv Exp Med Biol. 2019;1129:19-26. doi: 10.1007/978-981-13-6037-4_2.	Lynch M	Adv Exp Med Biol	2019	2019-04-11			10.1007/978-981-13-6037-4_2
39022125	Combination of gene/protein and metabolite multiomics to reveal biomarkers of nickel ion cytotoxicity and the underlying mechanism	Huang Y, Zhang F, Zhang Y, Chen R, Lü X.	Regen Biomater. 2024 Jun 29;11:rbae079. doi: 10.1093/rb/rbae079. eCollection 2024.	Huang Y	Regen Biomater	2024	2024-07-18	PMC11254314		10.1093/rb/rbae079
38802314	[Research progress on pneumoconiosis markers based on multi-omics analysis]	Chen Q, Chen WH, Chu MJ.	Zhonghua Lao Dong Wei Sheng Zhi Ye Bing Za Zhi. 2024 May 20;42(5):384-395. doi: 10.3760/cma.j.cn121094-20230321-00089.	Chen Q	Zhonghua Lao Dong Wei Sheng Zhi Ye Bing Za Zhi	2024	2024-05-27			10.3760/cma.j.cn121094-20230321-00089
36007996	Precision medicine with multi-omics strategies, deep phenotyping, and predictive analysis	Ahmed Z.	Prog Mol Biol Transl Sci. 2022;190(1):101-125. doi: 10.1016/bs.pmbts.2022.02.002. Epub 2022 Mar 7.	Ahmed Z	Prog Mol Biol Transl Sci	2022	2022-08-25			10.1016/bs.pmbts.2022.02.002
35639657	Deep structure integrative representation of multi-omics data for cancer subtyping	Yang B, Yang Y, Su X.	Bioinformatics. 2022 Jun 27;38(13):3337-3342. doi: 10.1093/bioinformatics/btac345.	Yang B	Bioinformatics	2022	2022-05-31			10.1093/bioinformatics/btac345
35951002	SDGCCA: Supervised Deep Generalized Canonical Correlation Analysis for Multi-Omics Integration	Moon S, Hwang J, Lee H.	J Comput Biol. 2022 Aug;29(8):892-907. doi: 10.1089/cmb.2021.0598.	Moon S	J Comput Biol	2022	2022-08-11	PMC9805883		10.1089/cmb.2021.0598
35639516	ExpressVis: a biologist-oriented interactive web server for exploring multi-omics data	Liu X, Xu K, Tao X, Yin R, Ren G, Yu M, Li C, Chen H, Zhao K, Xiang S, Gao H, Bo X, Chang C, Yang X.	Nucleic Acids Res. 2022 Jul 5;50(W1):W312-W321. doi: 10.1093/nar/gkac399.	Liu X	Nucleic Acids Res	2022	2022-05-31	PMC9252728		10.1093/nar/gkac399
38663471	Precision medicine in colorectal cancer: Leveraging multi-omics, spatial omics, and artificial intelligence	Xu Z, Li W, Dong X, Chen Y, Zhang D, Wang J, Zhou L, He G.	Clin Chim Acta. 2024 Jun 1;559:119686. doi: 10.1016/j.cca.2024.119686. Epub 2024 Apr 23.	Xu Z	Clin Chim Acta	2024	2024-04-25			10.1016/j.cca.2024.119686
38484941	Multi-OMICS approaches in cancer biology: New era in cancer therapy	Chakraborty S, Sharma G, Karmakar S, Banerjee S.	Biochim Biophys Acta Mol Basis Dis. 2024 Jun;1870(5):167120. doi: 10.1016/j.bbadis.2024.167120. Epub 2024 Mar 13.	Chakraborty S	Biochim Biophys Acta Mol Basis Dis	2024	2024-03-14			10.1016/j.bbadis.2024.167120
37534875	Integrative multi-omics analysis of genomic, epigenomic, and metabolomics data leads to new insights for Attention-Deficit/Hyperactivity Disorder	Hubers N, Hagenbeek FA, Pool R, Déjean S, Harms AC, Roetman PJ, van Beijsterveldt CEM, Fanos V, Ehli EA, Vermeiren RRJM, Bartels M, Hottenga JJ, Hankemeier T, van Dongen J, Boomsma DI.	Am J Med Genet B Neuropsychiatr Genet. 2024 Mar;195(2):e32955. doi: 10.1002/ajmg.b.32955. Epub 2023 Aug 3.	Hubers N	Am J Med Genet B Neuropsychiatr Genet	2024	2023-08-03			10.1002/ajmg.b.32955
38577596	Defining the biological functions and clinical significance of AKR1C3 in gastric carcinogenesis through multiomics functional analysis and immune infiltration analysis	Shao Y, Yu X, Shan K, Yan J, Ye G.	J Cancer. 2024 Mar 17;15(9):2646-2658. doi: 10.7150/jca.94228. eCollection 2024.	Shao Y	J Cancer	2024	2024-04-05	PMC10988316		10.7150/jca.94228
37425781	Simultaneous Multi-Omics Analysis by Direct Infusion Mass Spectrometry (SMAD-MS)	Jiang Y, Salladay-Perez I, Momenzadeh A, Covarrubias AJ, Meyer JG.	bioRxiv [Preprint]. 2023 Jun 29:2023.06.26.546628. doi: 10.1101/2023.06.26.546628.	Jiang Y	bioRxiv	2023	2023-07-10	PMC10326973		10.1101/2023.06.26.546628
37258376	Network-based cancer precision prevention with artificial intelligence and multi-omics	Zhang P, Wang B, Li S.	Sci Bull (Beijing). 2023 Jun 30;68(12):1219-1222. doi: 10.1016/j.scib.2023.05.023. Epub 2023 May 22.	Zhang P	Sci Bull (Beijing)	2023	2023-05-31			10.1016/j.scib.2023.05.023
37694134	Peeling back the layers of coral holobiont multi-omics data	Williams A, Stephens TG, Shumaker A, Bhattacharya D.	iScience. 2023 Aug 14;26(9):107623. doi: 10.1016/j.isci.2023.107623. eCollection 2023 Sep 15.	Williams A	iScience	2023	2023-09-11	PMC10482995		10.1016/j.isci.2023.107623
37824325	Integrating Multi-Omics Data With EHR for Precision Medicine Using Advanced Artificial Intelligence	Tong L, Shi W, Isgut M, Zhong Y, Lais P, Gloster L, Sun J, Swain A, Giuste F, Wang MD.	IEEE Rev Biomed Eng. 2024;17:80-97. doi: 10.1109/RBME.2023.3324264. Epub 2024 Jan 12.	Tong L	IEEE Rev Biomed Eng	2024	2023-10-12			10.1109/RBME.2023.3324264
38283149	Machine learning and multi-omics data in chronic lymphocytic leukemia: the future of precision medicine?	Tsagiopoulou M, Gut IG.	Front Genet. 2024 Jan 12;14:1304661. doi: 10.3389/fgene.2023.1304661. eCollection 2023.	Tsagiopoulou M	Front Genet	2024	2024-01-29	PMC10811210		10.3389/fgene.2023.1304661
38557635	LettuceDB: an integrated multi-omics database for cultivated lettuce	Zhou W, Yang T, Zeng L, Chen J, Wang Y, Guo X, You L, Liu Y, Du W, Yang F, Hua C, Cai J, van Hintum T, Liu H, Gu Y, Wei X, Wei T.	Database (Oxford). 2024 Apr 1;2024:baae018. doi: 10.1093/database/baae018.	Zhou W	Database (Oxford)	2024	2024-04-01	PMC10984620		10.1093/database/baae018
37670505	Multi-omics regulatory network inference in the presence of missing data	Henao JD, Lauber M, Azevedo M, Grekova A, Theis F, List M, Ogris C, Schubert B.	Brief Bioinform. 2023 Sep 20;24(5):bbad309. doi: 10.1093/bib/bbad309.	Henao JD	Brief Bioinform	2023	2023-09-06	PMC10516394		10.1093/bib/bbad309
37490833	Multi-omics clustering for cancer subtyping based on latent subspace learning	Ye X, Shang Y, Shi T, Zhang W, Sakurai T.	Comput Biol Med. 2023 Sep;164:107223. doi: 10.1016/j.compbiomed.2023.107223. Epub 2023 Jul 3.	Ye X	Comput Biol Med	2023	2023-07-25			10.1016/j.compbiomed.2023.107223
36804215	Interactive gene identification for cancer subtyping based on multi-omics clustering	Ye X, Shi T, Cui Y, Sakurai T.	Methods. 2023 Mar;211:61-67. doi: 10.1016/j.ymeth.2023.02.005. Epub 2023 Feb 15.	Ye X	Methods	2023	2023-02-21			10.1016/j.ymeth.2023.02.005
37522887	FGCNSurv: dually fused graph convolutional network for multi-omics survival prediction	Wen G, Li L.	Bioinformatics. 2023 Aug 1;39(8):btad472. doi: 10.1093/bioinformatics/btad472.	Wen G	Bioinformatics	2023	2023-07-31	PMC10412406		10.1093/bioinformatics/btad472
35728999	Mechanistic insights into dietary (poly)phenols and vascular dysfunction-related diseases using multi-omics and integrative approaches: Machine learning as a next challenge in nutrition research	Milenkovic D, Ruskovska T.	Mol Aspects Med. 2023 Feb;89:101101. doi: 10.1016/j.mam.2022.101101. Epub 2022 Jun 18.	Milenkovic D	Mol Aspects Med	2023	2022-06-21			10.1016/j.mam.2022.101101
35464838	MicrobioSee: A Web-Based Visualization Toolkit for Multi-Omics of Microbiology	Li J, Sang Y, Zeng S, Mo S, Zhang Z, He S, Li X, Su G, Liao J, Jiang C.	Front Genet. 2022 Apr 8;13:853612. doi: 10.3389/fgene.2022.853612. eCollection 2022.	Li J	Front Genet	2022	2022-04-25	PMC9024144		10.3389/fgene.2022.853612
36961919	IntOMICS: A Bayesian Framework for Reconstructing Regulatory Networks Using Multi-Omics Data	Pačínková A, Popovici V.	J Comput Biol. 2023 May;30(5):569-574. doi: 10.1089/cmb.2022.0149. Epub 2023 Mar 24.	Pačínková A	J Comput Biol	2023	2023-03-24	PMC10178929		10.1089/cmb.2022.0149
36094092	MODEC: an unsupervised clustering method integrating omics data for identifying cancer subtypes	Zhang Y, Kiryu H.	Brief Bioinform. 2022 Nov 19;23(6):bbac372. doi: 10.1093/bib/bbac372.	Zhang Y	Brief Bioinform	2022	2022-09-12			10.1093/bib/bbac372
36354338	Causality Verification for the Correlation between the Presence of Nonstarter Bacteria and Flavor Characteristics in Soft-Type Ripened Cheeses	Unno R, Suzuki T, Osaki Y, Matsutani M, Ishikawa M.	Microbiol Spectr. 2022 Dec 21;10(6):e0289422. doi: 10.1128/spectrum.02894-22. Epub 2022 Nov 10.	Unno R	Microbiol Spectr	2022	2022-11-10	PMC9769828		10.1128/spectrum.02894-22
36200265	A novel subtype to predict prognosis and treatment response with DNA driver methylation-transcription in ovarian cancer	Xu Z, Zhang L, Wang M, Huang Y, Zhang M, Li S, Wang L, Li K, Hou Y.	Epigenomics. 2022 Sep;14(18):1073-1088. doi: 10.2217/epi-2022-0206. Epub 2022 Oct 5.	Xu Z	Epigenomics	2022	2022-10-06			10.2217/epi-2022-0206
35786472	[Predicting tumor drug sensitivity with multi-omics data]	Yang C, Liu Z, Dai P, Zhang Y, Huang P, Lin Y, Xie L.	Sheng Wu Gong Cheng Xue Bao. 2022 Jun 25;38(6):2201-2212. doi: 10.13345/j.cjb.210676.	Yang C	Sheng Wu Gong Cheng Xue Bao	2022	2022-07-05			10.13345/j.cjb.210676
36919242	BnIR: A multi-omics database with various tools for Brassica napus research and breeding	Yang Z, Wang S, Wei L, Huang Y, Liu D, Jia Y, Luo C, Lin Y, Liang C, Hu Y, Dai C, Guo L, Zhou Y, Yang QY.	Mol Plant. 2023 Apr 3;16(4):775-789. doi: 10.1016/j.molp.2023.03.007. Epub 2023 Mar 14.	Yang Z	Mol Plant	2023	2023-03-15			10.1016/j.molp.2023.03.007
35437603	MDICC: novel method for multi-omics data integration and cancer subtype identification	Yang Y, Tian S, Qiu Y, Zhao P, Zou Q.	Brief Bioinform. 2022 May 13;23(3):bbac132. doi: 10.1093/bib/bbac132.	Yang Y	Brief Bioinform	2022	2022-04-19			10.1093/bib/bbac132
36438626	Integration of multi-omics technologies for crop improvement: Status and prospects	Zhang R, Zhang C, Yu C, Dong J, Hu J.	Front Bioinform. 2022 Oct 19;2:1027457. doi: 10.3389/fbinf.2022.1027457. eCollection 2022.	Zhang R	Front Bioinform	2022	2022-11-28	PMC9689701		10.3389/fbinf.2022.1027457
36091949	Multi-omics analysis to screen potential therapeutic biomarkers for anti-cancer compounds	Li R, Zhou W.	Heliyon. 2022 Jul 13;8(9):e09616. doi: 10.1016/j.heliyon.2022.e09616. eCollection 2022 Sep.	Li R	Heliyon	2022	2022-09-12	PMC9450078		10.1016/j.heliyon.2022.e09616
35622236	Flexible copula model for integrating correlated multi-omics data from single-cell experiments	Ma Z, Davis SW, Ho YY.	Biometrics. 2023 Jun;79(2):1559-1572. doi: 10.1111/biom.13701. Epub 2022 Jun 22.	Ma Z	Biometrics	2023	2022-05-27	PMC9701244	NIHMS1819566	10.1111/biom.13701
37232375	ProgCAE: a deep learning-based method that integrates multi-omics data to predict cancer subtypes	Liu Q, Song K.	Brief Bioinform. 2023 Jul 20;24(4):bbad196. doi: 10.1093/bib/bbad196.	Liu Q	Brief Bioinform	2023	2023-05-26			10.1093/bib/bbad196
36975610	Con-AAE: contrastive cycle adversarial autoencoders for single-cell multi-omics alignment and integration	Wang X, Hu Z, Yu T, Wang Y, Wang R, Wei Y, Shu J, Ma J, Li Y.	Bioinformatics. 2023 Apr 3;39(4):btad162. doi: 10.1093/bioinformatics/btad162.	Wang X	Bioinformatics	2023	2023-03-28	PMC10101696		10.1093/bioinformatics/btad162
37671028	Single-cell multi-omics topic embedding reveals cell-type-specific and COVID-19 severity-related immune signatures	Zhou M, Zhang H, Bai Z, Mann-Krzisnik D, Wang F, Li Y.	Cell Rep Methods. 2023 Aug 18;3(8):100563. doi: 10.1016/j.crmeth.2023.100563. eCollection 2023 Aug 28.	Zhou M	Cell Rep Methods	2023	2023-09-06	PMC10475851		10.1016/j.crmeth.2023.100563
36747664	scGREAT: Graph-based regulatory element analysis tool for single-cell multi-omics data	Liu C, Wang L, Liu Z.	bioRxiv [Preprint]. 2023 Jan 28:2023.01.27.525916. doi: 10.1101/2023.01.27.525916.	Liu C	bioRxiv	2023	2023-02-07	PMC9900895		10.1101/2023.01.27.525916
38152593	Multi-omics Approach in Kidney Transplant: Lessons Learned from COVID-19 Pandemic	Mizuno H, Murakami N.	Curr Transplant Rep. 2023 Dec;10(4):173-187. doi: 10.1007/s40472-023-00410-8. Epub 2023 Aug 23.	Mizuno H	Curr Transplant Rep	2023	2023-12-28	PMC10751044	NIHMS1939409	10.1007/s40472-023-00410-8
33737557	Integrated multi-omics analysis of ovarian cancer using variational autoencoders	Hira MT, Razzaque MA, Angione C, Scrivens J, Sawan S, Sarker M.	Sci Rep. 2021 Mar 18;11(1):6265. doi: 10.1038/s41598-021-85285-4.	Hira MT	Sci Rep	2021	2021-03-19	PMC7973750		10.1038/s41598-021-85285-4
31743035	Detergent-Free Simultaneous Sample Preparation Method for Proteomics and Metabolomics	Zougman A, Wilson JP, Roberts LD, Banks RE.	J Proteome Res. 2020 Jul 2;19(7):2838-2844. doi: 10.1021/acs.jproteome.9b00662. Epub 2019 Dec 12.	Zougman A	J Proteome Res	2020	2019-11-20			10.1021/acs.jproteome.9b00662
35639733	OmicsNet 2.0: a web-based platform for multi-omics integration and network visual analytics	Zhou G, Pang Z, Lu Y, Ewald J, Xia J.	Nucleic Acids Res. 2022 Jul 5;50(W1):W527-W533. doi: 10.1093/nar/gkac376.	Zhou G	Nucleic Acids Res	2022	2022-05-31	PMC9252810		10.1093/nar/gkac376
34849583	PIntMF: Penalized Integrative Matrix Factorization method for multi-omics data	Pierre-Jean M, Mauger F, Deleuze JF, Le Floch E.	Bioinformatics. 2022 Jan 27;38(4):900-907. doi: 10.1093/bioinformatics/btab786.	Pierre-Jean M	Bioinformatics	2022	2021-12-01	PMC8796362		10.1093/bioinformatics/btab786
37078759	Efficient Sample Preparation System for Multi-Omics Analysis via Single Cell Mass Spectrometry	Zhao P, Feng Y, Wu J, Zhu J, Yang J, Ma X, Ouyang Z, Zhang X, Zhang W, Wang W.	Anal Chem. 2023 May 9;95(18):7212-7219. doi: 10.1021/acs.analchem.2c05728. Epub 2023 Apr 20.	Zhao P	Anal Chem	2023	2023-04-20			10.1021/acs.analchem.2c05728
36540983	Self-omics: A Self-supervised Learning Framework for Multi-omics Cancer Data	Hashim S, Nandakumar K, Yaqub M.	Pac Symp Biocomput. 2023;28:263-274.	Hashim S	Pac Symp Biocomput	2023	2022-12-21
38460192	Molecular mechanisms reconstruction from single-cell multi-omics data with HuMMuS	Trimbour R, Deutschmann IM, Cantini L.	Bioinformatics. 2024 May 2;40(5):btae143. doi: 10.1093/bioinformatics/btae143.	Trimbour R	Bioinformatics	2024	2024-03-09	PMC11065476		10.1093/bioinformatics/btae143
36912650	Change in the Gut Microbiome and Immunity by Lacticaseibacillus rhamnosus Probio-M9	Zhang M, Zheng Y, Sun Z, Cao C, Zhao W, Liu Y, Zhang W, Zhang H.	Microbiol Spectr. 2023 Mar 13;11(2):e0360922. doi: 10.1128/spectrum.03609-22. Online ahead of print.	Zhang M	Microbiol Spectr	2023	2023-03-13	PMC10100958		10.1128/spectrum.03609-22
38425100	Multi-omics in stress and health research: study designs that will drive the field forward	Mengelkoch S, Gassen J, Lev-Ari S, Alley JC, Schüssler-Fiorenza Rose SM, Snyder MP, Slavich GM.	Stress. 2024 Jan;27(1):2321610. doi: 10.1080/10253890.2024.2321610. Epub 2024 Feb 29.	Mengelkoch S	Stress	2024	2024-03-01	PMC11216062	NIHMS2005061	10.1080/10253890.2024.2321610
35497496	Perseus plugin "Metis" for metabolic-pathway-centered quantitative multi-omics data analysis for static and time-series experimental designs	Hamzeiy H, Ferretti D, Robles MS, Cox J.	Cell Rep Methods. 2022 Apr 14;2(4):100198. doi: 10.1016/j.crmeth.2022.100198. eCollection 2022 Apr 25.	Hamzeiy H	Cell Rep Methods	2022	2022-05-02	PMC9046241		10.1016/j.crmeth.2022.100198
36991439	A translatome-transcriptome multi-omics gene regulatory network reveals the complicated functional landscape of maize	Zhu W, Miao X, Qian J, Chen S, Jin Q, Li M, Han L, Zhong W, Xie D, Shang X, Li L.	Genome Biol. 2023 Mar 29;24(1):60. doi: 10.1186/s13059-023-02890-4.	Zhu W	Genome Biol	2023	2023-03-29	PMC10053466		10.1186/s13059-023-02890-4
34398192	Manifold alignment for heterogeneous single-cell multi-omics data integration using Pamona	Cao K, Hong Y, Wan L.	Bioinformatics. 2021 Dec 22;38(1):211-219. doi: 10.1093/bioinformatics/btab594.	Cao K	Bioinformatics	2021	2021-08-16	PMC8696097		10.1093/bioinformatics/btab594
37255323	MRGCN: cancer subtyping with multi-reconstruction graph convolutional network using full and partial multi-omics dataset	Yang B, Yang Y, Wang M, Su X.	Bioinformatics. 2023 Jun 1;39(6):btad353. doi: 10.1093/bioinformatics/btad353.	Yang B	Bioinformatics	2023	2023-05-31	PMC10279523		10.1093/bioinformatics/btad353
37382572	Robust joint clustering of multi-omics single-cell data via multi-modal high-order neighborhood Laplacian matrix optimization	Jiang H, Zhan S, Ching WK, Chen L.	Bioinformatics. 2023 Jul 1;39(7):btad414. doi: 10.1093/bioinformatics/btad414.	Jiang H	Bioinformatics	2023	2023-06-29	PMC10329495		10.1093/bioinformatics/btad414
36303766	Predicting Anticancer Drug Response With Deep Learning Constrained by Signaling Pathways	Zhang H, Chen Y, Li F.	Front Bioinform. 2021 Apr 29;1:639349. doi: 10.3389/fbinf.2021.639349. eCollection 2021.	Zhang H	Front Bioinform	2021	2022-10-28	PMC9581064		10.3389/fbinf.2021.639349
36327883	Gene-centric multi-omics integration with convolutional encoders for cancer drug response prediction	Lee M, Kim PJ, Joe H, Kim HG.	Comput Biol Med. 2022 Dec;151(Pt A):106192. doi: 10.1016/j.compbiomed.2022.106192. Epub 2022 Oct 17.	Lee M	Comput Biol Med	2022	2022-11-03			10.1016/j.compbiomed.2022.106192
36127743	Incorporating kernelized multi-omics data improves the accuracy of genomic prediction	Liang M, An B, Chang T, Deng T, Du L, Li K, Cao S, Du Y, Xu L, Zhang L, Gao X, Li J, Gao H.	J Anim Sci Biotechnol. 2022 Sep 20;13(1):103. doi: 10.1186/s40104-022-00756-6.	Liang M	J Anim Sci Biotechnol	2022	2022-09-20	PMC9490992		10.1186/s40104-022-00756-6
36928437	MOPA: An integrative multi-omics pathway analysis method for measuring omics activity	Jeon J, Han EY, Jung I.	PLoS One. 2023 Mar 16;18(3):e0278272. doi: 10.1371/journal.pone.0278272. eCollection 2023.	Jeon J	PLoS One	2023	2023-03-17	PMC10019735		10.1371/journal.pone.0278272
37497720	AFEI: adaptive optimized vertical federated learning for heterogeneous multi-omics data integration	Wang Q, He M, Guo L, Chai H.	Brief Bioinform. 2023 Sep 20;24(5):bbad269. doi: 10.1093/bib/bbad269.	Wang Q	Brief Bioinform	2023	2023-07-27			10.1093/bib/bbad269
37307177	Graph Neural Networks With Multiple Prior Knowledge for Multi-Omics Data Analysis	Xiao S, Lin H, Wang C, Wang S, Rajapakse JC.	IEEE J Biomed Health Inform. 2023 Sep;27(9):4591-4600. doi: 10.1109/JBHI.2023.3284794. Epub 2023 Sep 6.	Xiao S	IEEE J Biomed Health Inform	2023	2023-06-12			10.1109/JBHI.2023.3284794
37288245	Single-cell multi-omics sequencing and its applications in studying the nervous system	Wang C, Fan X.	Biophys Rep. 2022 Jun 30;8(3):136-149. doi: 10.52601/bpr.2021.210031.	Wang C	Biophys Rep	2022	2023-06-08	PMC10189649		10.52601/bpr.2021.210031
36776768	Effective Subject Representation based on Multi-omics Disease Networks using Graph Embedding	Hussein S, Vu T, Lange L, Bowler RP, Kechris KJ, Banaei-Kashani F.	Proceedings (IEEE Int Conf Bioinformatics Biomed). 2022 Dec;2022:1911-1918. doi: 10.1109/bibm55620.2022.9995707.	Hussein S	Proceedings (IEEE Int Conf Bioinformatics Biomed)	2022	2023-02-13	PMC9916186	NIHMS1867338	10.1109/bibm55620.2022.9995707
37114942	Attention-based GCN integrates multi-omics data for breast cancer subtype classification and patient-specific gene marker identification	Guo H, Lv X, Li Y, Li M.	Brief Funct Genomics. 2023 Nov 10;22(5):463-474. doi: 10.1093/bfgp/elad013.	Guo H	Brief Funct Genomics	2023	2023-04-28			10.1093/bfgp/elad013
37882747	Bayesian linear mixed model with multiple random effects for prediction analysis on high-dimensional multi-omics data	Hai Y, Ma J, Yang K, Wen Y.	Bioinformatics. 2023 Nov 1;39(11):btad647. doi: 10.1093/bioinformatics/btad647.	Hai Y	Bioinformatics	2023	2023-10-26	PMC10627352		10.1093/bioinformatics/btad647
35945544	A benchmark study of deep learning-based multi-omics data fusion methods for cancer	Leng D, Zheng L, Wen Y, Zhang Y, Wu L, Wang J, Wang M, Zhang Z, He S, Bo X.	Genome Biol. 2022 Aug 9;23(1):171. doi: 10.1186/s13059-022-02739-2.	Leng D	Genome Biol	2022	2022-08-09	PMC9361561		10.1186/s13059-022-02739-2
35043143	Network-based integrative analysis of single-cell transcriptomic and epigenomic data for cell types	Wu W, Zhang W, Ma X.	Brief Bioinform. 2022 Mar 10;23(2):bbab546. doi: 10.1093/bib/bbab546.	Wu W	Brief Bioinform	2022	2022-01-19			10.1093/bib/bbab546
36933628	Local augmented graph neural network for multi-omics cancer prognosis prediction and analysis	Zhang Y, Xiong S, Wang Z, Liu Y, Luo H, Li B, Zou Q.	Methods. 2023 May;213:1-9. doi: 10.1016/j.ymeth.2023.02.011. Epub 2023 Mar 16.	Zhang Y	Methods	2023	2023-03-18			10.1016/j.ymeth.2023.02.011
35834966	Capturing the latent space of an Autoencoder for multi-omics integration and cancer subtyping	Madhumita, Paul S.	Comput Biol Med. 2022 Sep;148:105832. doi: 10.1016/j.compbiomed.2022.105832. Epub 2022 Jul 5.	Madhumita	Comput Biol Med	2022	2022-07-14			10.1016/j.compbiomed.2022.105832
37594302	A denoised multi-omics integration framework for cancer subtype classification and survival prediction	Pang J, Liang B, Ding R, Yan Q, Chen R, Xu J.	Brief Bioinform. 2023 Sep 20;24(5):bbad304. doi: 10.1093/bib/bbad304.	Pang J	Brief Bioinform	2023	2023-08-18			10.1093/bib/bbad304
36968072	Multi-omics analysis reveals underlying host responses in pediatric respiratory syncytial virus pneumonia	Huang X, Li F, Wang Y, Jia X, Jia N, Xiao F, Sun C, Fu J, Chen M, Cui X, Qu D, Wai Luu LD, Tai J, Li J.	iScience. 2023 Mar 3;26(4):106329. doi: 10.1016/j.isci.2023.106329. eCollection 2023 Apr 21.	Huang X	iScience	2023	2023-03-27	PMC10034469		10.1016/j.isci.2023.106329
37179229	Spatial multi-omics co-sequencing provides new opportunity for in situ transcriptional regulation study	Lin L, Cai Q, Chen J.	Sci Bull (Beijing). 2023 May 30;68(10):969-971. doi: 10.1016/j.scib.2023.04.032. Epub 2023 May 2.	Lin L	Sci Bull (Beijing)	2023	2023-05-13			10.1016/j.scib.2023.04.032
37216914	MultiNEP: a multi-omics network enhancement framework for prioritizing disease genes and metabolites simultaneously	Xu Z, Marchionni L, Wang S.	Bioinformatics. 2023 Jun 1;39(6):btad333. doi: 10.1093/bioinformatics/btad333.	Xu Z	Bioinformatics	2023	2023-05-22	PMC10250081		10.1093/bioinformatics/btad333
34019646	OmicsAnalyst: a comprehensive web-based platform for visual analytics of multi-omics data	Zhou G, Ewald J, Xia J.	Nucleic Acids Res. 2021 Jul 2;49(W1):W476-W482. doi: 10.1093/nar/gkab394.	Zhou G	Nucleic Acids Res	2021	2021-05-21	PMC8262745		10.1093/nar/gkab394
37930027	IMOVNN: incomplete multi-omics data integration variational neural networks for gut microbiome disease prediction and biomarker identification	Hu M, Zhu J, Peng G, Lu W, Wang H, Xie Z.	Brief Bioinform. 2023 Sep 22;24(6):bbad394. doi: 10.1093/bib/bbad394.	Hu M	Brief Bioinform	2023	2023-11-06			10.1093/bib/bbad394
37239321	Adaptive Sparse Multi-Block PLS Discriminant Analysis: An Integrative Method for Identifying Key Biomarkers from Multi-Omics Data	Zhang R, Datta S.	Genes (Basel). 2023 Apr 23;14(5):961. doi: 10.3390/genes14050961.	Zhang R	Genes (Basel)	2023	2023-05-27	PMC10218045		10.3390/genes14050961
27329642	An integrative imputation method based on multi-omics datasets	Lin D, Zhang J, Li J, Xu C, Deng HW, Wang YP.	BMC Bioinformatics. 2016 Jun 21;17:247. doi: 10.1186/s12859-016-1122-6.	Lin D	BMC Bioinformatics	2016	2016-06-23	PMC4915152		10.1186/s12859-016-1122-6
37159669	Systematic comparison of multi-omics survival models reveals a widespread lack of noise resistance	Wissel D, Rowson D, Boeva V.	Cell Rep Methods. 2023 Apr 24;3(4):100461. doi: 10.1016/j.crmeth.2023.100461. eCollection 2023 Apr 24.	Wissel D	Cell Rep Methods	2023	2023-05-09	PMC10162996		10.1016/j.crmeth.2023.100461
30698637	NEMO: cancer subtyping by integration of partial multi-omic data	Rappoport N, Shamir R.	Bioinformatics. 2019 Sep 15;35(18):3348-3356. doi: 10.1093/bioinformatics/btz058.	Rappoport N	Bioinformatics	2019	2019-01-31	PMC6748715		10.1093/bioinformatics/btz058
36162197	MCluster-VAEs: An end-to-end variational deep learning-based clustering method for subtype discovery using multi-omics data	Rong Z, Liu Z, Song J, Cao L, Yu Y, Qiu M, Hou Y.	Comput Biol Med. 2022 Nov;150:106085. doi: 10.1016/j.compbiomed.2022.106085. Epub 2022 Sep 6.	Rong Z	Comput Biol Med	2022	2022-09-26			10.1016/j.compbiomed.2022.106085
32805397	A network embedding based method for partial multi-omics integration in cancer subtyping	Xu H, Gao L, Huang M, Duan R.	Methods. 2021 Aug;192:67-76. doi: 10.1016/j.ymeth.2020.08.001. Epub 2020 Aug 14.	Xu H	Methods	2021	2020-08-18			10.1016/j.ymeth.2020.08.001
34971537	Similarity Fusion via Exploiting High Order Proximity for Cancer Subtyping	Chen J, Rong W, Tao G, Cai H.	IEEE/ACM Trans Comput Biol Bioinform. 2023 Jan-Feb;20(1):658-667. doi: 10.1109/TCBB.2021.3139597. Epub 2023 Feb 3.	Chen J	IEEE/ACM Trans Comput Biol Bioinform	2023	2021-12-31			10.1109/TCBB.2021.3139597
34103512	MOGONET integrates multi-omics data using graph convolutional networks allowing patient classification and biomarker identification	Wang T, Shao W, Huang Z, Tang H, Zhang J, Ding Z, Huang K.	Nat Commun. 2021 Jun 8;12(1):3445. doi: 10.1038/s41467-021-23774-w.	Wang T	Nat Commun	2021	2021-06-09	PMC8187432		10.1038/s41467-021-23774-w
38458605	A Commentary on Multi-omics Data Integration in Systems Vaccinology	Shannon CP, Lee AH, Tebbutt SJ, Singh A.	J Mol Biol. 2024 Apr 15;436(8):168522. doi: 10.1016/j.jmb.2024.168522. Epub 2024 Mar 7.	Shannon CP	J Mol Biol	2024	2024-03-08			10.1016/j.jmb.2024.168522
37159321	Characterizing the Survival-Associated Interactions Between Tumor-Infiltrating Lymphocytes and Tumors From Pathological Images and Multi-Omics Data	Shao W, Zuo Y, Shi Y, Wu Y, Tang J, Zhao J, Sun L, Lu Z, Sheng J, Zhu Q, Zhang D.	IEEE Trans Med Imaging. 2023 Oct;42(10):3025-3035. doi: 10.1109/TMI.2023.3274652. Epub 2023 Oct 2.	Shao W	IEEE Trans Med Imaging	2023	2023-05-09			10.1109/TMI.2023.3274652
26821531	Methods for the integration of multi-omics data: mathematical aspects	Bersanelli M, Mosca E, Remondini D, Giampieri E, Sala C, Castellani G, Milanesi L.	BMC Bioinformatics. 2016 Jan 20;17 Suppl 2(Suppl 2):15. doi: 10.1186/s12859-015-0857-9.	Bersanelli M	BMC Bioinformatics	2016	2016-01-30	PMC4959355		10.1186/s12859-015-0857-9
35284047	MOVIS: A multi-omics software solution for multi-modal time-series clustering, embedding, and visualizing tasks	Anžel A, Heider D, Hattab G.	Comput Struct Biotechnol J. 2022 Feb 22;20:1044-1055. doi: 10.1016/j.csbj.2022.02.012. eCollection 2022.	Anžel A	Comput Struct Biotechnol J	2022	2022-03-14	PMC8886009		10.1016/j.csbj.2022.02.012
37559907	MOCSS: Multi-omics data clustering and cancer subtyping via shared and specific representation learning	Chen Y, Wen Y, Xie C, Chen X, He S, Bo X, Zhang Z.	iScience. 2023 Jul 13;26(8):107378. doi: 10.1016/j.isci.2023.107378. eCollection 2023 Aug 18.	Chen Y	iScience	2023	2023-08-10	PMC10407241		10.1016/j.isci.2023.107378
37066143	asmbPLS: Adaptive Sparse Multi-block Partial Least Square for Survival Prediction using Multi-Omics Data	Zhang R, Datta S.	bioRxiv [Preprint]. 2023 Apr 5:2023.04.03.535442. doi: 10.1101/2023.04.03.535442.	Zhang R	bioRxiv	2023	2023-04-17	PMC10103991		10.1101/2023.04.03.535442
36822850	[The application of multi-omics in diagnosis and treatment of Cushing's syndrome]	Chen Y, Li XM.	Zhonghua Nei Ke Za Zhi. 2023 Mar 1;62(3):251-255. doi: 10.3760/cma.j.cn112138-20230120-00029.	Chen Y	Zhonghua Nei Ke Za Zhi	2023	2023-02-23			10.3760/cma.j.cn112138-20230120-00029
33762588	Versatile knowledge guided network inference method for prioritizing key regulatory factors in multi-omics data	Ogris C, Hu Y, Arloth J, Müller NS.	Sci Rep. 2021 Mar 24;11(1):6806. doi: 10.1038/s41598-021-85544-4.	Ogris C	Sci Rep	2021	2021-03-25	PMC7990936		10.1038/s41598-021-85544-4
34185062	BioVLAB-Cancer-Pharmacogenomics: tumor heterogeneity and pharmacogenomics analysis of multi-omics data from tumor on the cloud	Park S, Lee D, Kim Y, Lim S, Chae H, Kim S.	Bioinformatics. 2021 Dec 22;38(1):275-277. doi: 10.1093/bioinformatics/btab478.	Park S	Bioinformatics	2021	2021-06-29			10.1093/bioinformatics/btab478
33989895	Integrating multi-omics data through deep learning for accurate cancer prognosis prediction	Chai H, Zhou X, Zhang Z, Rao J, Zhao H, Yang Y.	Comput Biol Med. 2021 Jul;134:104481. doi: 10.1016/j.compbiomed.2021.104481. Epub 2021 May 9.	Chai H	Comput Biol Med	2021	2021-05-14			10.1016/j.compbiomed.2021.104481
34256701	Linking genotype to phenotype in multi-omics data of small sample	Guo X, Song Y, Liu S, Gao M, Qi Y, Shang X.	BMC Genomics. 2021 Jul 13;22(1):537. doi: 10.1186/s12864-021-07867-w.	Guo X	BMC Genomics	2021	2021-07-14	PMC8278664		10.1186/s12864-021-07867-w
36685873	SADLN: Self-attention based deep learning network of integrating multi-omics data for cancer subtype recognition	Sun Q, Cheng L, Meng A, Ge S, Chen J, Zhang L, Gong P.	Front Genet. 2023 Jan 4;13:1032768. doi: 10.3389/fgene.2022.1032768. eCollection 2022.	Sun Q	Front Genet	2023	2023-01-23	PMC9846505		10.3389/fgene.2022.1032768
38124589	Autoencoder-assisted latent representation learning for survival prediction and multi-view clustering on multi-omics cancer subtyping	Zhu S, Wang W, Fang W, Cui M.	Math Biosci Eng. 2023 Nov 27;20(12):21098-21119. doi: 10.3934/mbe.2023933.	Zhu S	Math Biosci Eng	2023	2023-12-21			10.3934/mbe.2023933
37287713	Unravelling the molecular mechanism underlying drought stress response in chickpea via integrated multi-omics analysis	Singh V, Gupta K, Singh S, Jain M, Garg R.	Front Plant Sci. 2023 May 23;14:1156606. doi: 10.3389/fpls.2023.1156606. eCollection 2023.	Singh V	Front Plant Sci	2023	2023-06-08	PMC10242046		10.3389/fpls.2023.1156606
37813325	Integration of incomplete multi-omics data using Knowledge Distillation and Supervised Variational Autoencoders for disease progression prediction	Ranjbari S, Arslanturk S.	J Biomed Inform. 2023 Nov;147:104512. doi: 10.1016/j.jbi.2023.104512. Epub 2023 Oct 7.	Ranjbari S	J Biomed Inform	2023	2023-10-09			10.1016/j.jbi.2023.104512
37740295	GOAT: Gene-level biomarker discovery from multi-Omics data using graph ATtention neural network for eosinophilic asthma subtype	Jeong D, Koo B, Oh M, Kim TB, Kim S.	Bioinformatics. 2023 Oct 3;39(10):btad582. doi: 10.1093/bioinformatics/btad582.	Jeong D	Bioinformatics	2023	2023-09-23	PMC10547929		10.1093/bioinformatics/btad582
35996085	Using empirical biological knowledge to infer regulatory networks from multi-omics data	Pačínková A, Popovici V.	BMC Bioinformatics. 2022 Aug 22;23(1):351. doi: 10.1186/s12859-022-04891-9.	Pačínková A	BMC Bioinformatics	2022	2022-08-22	PMC9396869		10.1186/s12859-022-04891-9
35864439	Multiview clustering of multi-omics data integration by using a penalty model	Al-Kuhali HA, Shan M, Hael MA, Al-Hada EA, Al-Murisi SA, Al-Kuhali AA, Aldaifl AAQ, Amin ME.	BMC Bioinformatics. 2022 Jul 21;23(1):288. doi: 10.1186/s12859-022-04826-4.	Al-Kuhali HA	BMC Bioinformatics	2022	2022-07-21	PMC9306064		10.1186/s12859-022-04826-4
38260498	PathIntegrate: Multivariate modelling approaches for pathway-based multi-omics data integration	Wieder C, Cooke J, Frainay C, Poupin N, Bowler R, Jourdan F, Kechris KJ, Lai RP, Ebbels T.	bioRxiv [Preprint]. 2024 Jan 9:2024.01.09.574780. doi: 10.1101/2024.01.09.574780.	Wieder C	bioRxiv	2024	2024-01-23	PMC10802464		10.1101/2024.01.09.574780
38527092	PathIntegrate: Multivariate modelling approaches for pathway-based multi-omics data integration	Wieder C, Cooke J, Frainay C, Poupin N, Bowler R, Jourdan F, Kechris KJ, Lai RP, Ebbels T.	PLoS Comput Biol. 2024 Mar 25;20(3):e1011814. doi: 10.1371/journal.pcbi.1011814. eCollection 2024 Mar.	Wieder C	PLoS Comput Biol	2024	2024-03-25	PMC10994553		10.1371/journal.pcbi.1011814
38493343	Benchmarking multi-omics integration algorithms across single-cell RNA and ATAC data	Xiao C, Chen Y, Meng Q, Wei L, Zhang X.	Brief Bioinform. 2024 Jan 22;25(2):bbae095. doi: 10.1093/bib/bbae095.	Xiao C	Brief Bioinform	2024	2024-03-17	PMC10944570		10.1093/bib/bbae095
36747790	A supervised Bayesian factor model for the identification of multi-omics signatures	Gygi JP, Konstorum A, Pawar S, Aron E, Kleinstein SH, Guan L.	bioRxiv [Preprint]. 2023 Sep 27:2023.01.25.525545. doi: 10.1101/2023.01.25.525545.	Gygi JP	bioRxiv	2023	2023-02-07	PMC9900835		10.1101/2023.01.25.525545
36864611	Interpretable meta-learning of multi-omics data for survival analysis and pathway enrichment	Cho HJ, Shu M, Bekiranov S, Zang C, Zhang A.	Bioinformatics. 2023 Apr 3;39(4):btad113. doi: 10.1093/bioinformatics/btad113.	Cho HJ	Bioinformatics	2023	2023-03-03	PMC10079355		10.1093/bioinformatics/btad113
38074997	Advancements and applications of single-cell multi-omics techniques in cancer research: Unveiling heterogeneity and paving the way for precision therapeutics	Liang A, Kong Y, Chen Z, Qiu Y, Wu Y, Zhu X, Li Z.	Biochem Biophys Rep. 2023 Nov 29;37:101589. doi: 10.1016/j.bbrep.2023.101589. eCollection 2024 Mar.	Liang A	Biochem Biophys Rep	2023	2023-12-11	PMC10698529		10.1016/j.bbrep.2023.101589
38944768	[Novel integrative multi-omics strategies of human's biological age computation.]	Solovev IA.	Adv Gerontol. 2024;37(1-2):21-25.	Solovev IA	Adv Gerontol	2024	2024-06-30
38845006	TMO-Net: an explainable pretrained multi-omics model for multi-task learning in oncology	Wang FA, Zhuang Z, Gao F, He R, Zhang S, Wang L, Liu J, Li Y.	Genome Biol. 2024 Jun 6;25(1):149. doi: 10.1186/s13059-024-03293-9.	Wang FA	Genome Biol	2024	2024-06-06	PMC11157742		10.1186/s13059-024-03293-9
34028557	Deep cross-omics cycle attention model for joint analysis of single-cell multi-omics data	Zuo C, Dai H, Chen L.	Bioinformatics. 2021 Nov 18;37(22):4091-4099. doi: 10.1093/bioinformatics/btab403.	Zuo C	Bioinformatics	2021	2021-05-24			10.1093/bioinformatics/btab403
33452365	MuSA: a graphical user interface for multi-OMICs data integration in radiogenomic studies	Zanfardino M, Castaldo R, Pane K, Affinito O, Aiello M, Salvatore M, Franzese M.	Sci Rep. 2021 Jan 15;11(1):1550. doi: 10.1038/s41598-021-81200-z.	Zanfardino M	Sci Rep	2021	2021-01-16	PMC7811020		10.1038/s41598-021-81200-z
37937887	Randomized singular value decomposition for integrative subtype analysis of 'omics data' using non-negative matrix factorization	Ni Y, He J, Chalise P.	Stat Appl Genet Mol Biol. 2023 Nov 9;22(1). doi: 10.1515/sagmb-2022-0047. eCollection 2023 Jan 1.	Ni Y	Stat Appl Genet Mol Biol	2023	2023-11-08			10.1515/sagmb-2022-0047
37888263	A Relationship Prediction Method for Magnaporthe oryzae-Rice Multi-Omics Data Based on WGCNA and Graph Autoencoder	Zhao E, Dong L, Zhao H, Zhang H, Zhang T, Yuan S, Jiao J, Chen K, Sheng J, Yang H, Wang P, Li G, Qin Q.	J Fungi (Basel). 2023 Oct 12;9(10):1007. doi: 10.3390/jof9101007.	Zhao E	J Fungi (Basel)	2023	2023-10-27	PMC10607591		10.3390/jof9101007
33671853	Deep Learning for Integrated Analysis of Insulin Resistance with Multi-Omics Data	Huang E, Kim S, Ahn T.	J Pers Med. 2021 Feb 15;11(2):128. doi: 10.3390/jpm11020128.	Huang E	J Pers Med	2021	2021-03-06	PMC7918166		10.3390/jpm11020128
35677355	Combining Neuroimaging and Omics Datasets for Disease Classification Using Graph Neural Networks	Chan YH, Wang C, Soh WK, Rajapakse JC.	Front Neurosci. 2022 May 23;16:866666. doi: 10.3389/fnins.2022.866666. eCollection 2022.	Chan YH	Front Neurosci	2022	2022-06-09	PMC9168232		10.3389/fnins.2022.866666
36064320	SUBATOMIC: a SUbgraph BAsed mulTi-OMIcs clustering framework to analyze integrated multi-edge networks	Loers JU, Vermeirssen V.	BMC Bioinformatics. 2022 Sep 5;23(1):363. doi: 10.1186/s12859-022-04908-3.	Loers JU	BMC Bioinformatics	2022	2022-09-05	PMC9442970		10.1186/s12859-022-04908-3
36187912	Multi-omics Data Integration Model Based on UMAP Embedding and Convolutional Neural Network	ElKarami B, Alkhateeb A, Qattous H, Alshomali L, Shahrrava B.	Cancer Inform. 2022 Sep 28;21:11769351221124205. doi: 10.1177/11769351221124205. eCollection 2022.	ElKarami B	Cancer Inform	2022	2022-10-03	PMC9523837		10.1177/11769351221124205
37995323	IPOP: An Integrative Plant Multi-omics Platform for Cross-species Comparison and Evolutionary Study	Huang W, Hu X, Ren Y, Song M, Ma C, Miao Z.	Mol Biol Evol. 2023 Dec 1;40(12):msad248. doi: 10.1093/molbev/msad248.	Huang W	Mol Biol Evol	2023	2023-11-23	PMC10715199		10.1093/molbev/msad248
37725723	scMIC: A Deep Multi-Level Information Fusion Framework for Clustering Single-Cell Multi-Omics Data	Zhan Y, Liu J, Ou-Yang L.	IEEE J Biomed Health Inform. 2023 Dec;27(12):6121-6132. doi: 10.1109/JBHI.2023.3317272. Epub 2023 Dec 5.	Zhan Y	IEEE J Biomed Health Inform	2023	2023-09-19			10.1109/JBHI.2023.3317272
37424943	Deep multi-omics integration by learning correlation-maximizing representation identifies prognostically stratified cancer subtypes	Ji Y, Dutta P, Davuluri R.	Bioinform Adv. 2023 Jun 21;3(1):vbad075. doi: 10.1093/bioadv/vbad075. eCollection 2023.	Ji Y	Bioinform Adv	2023	2023-07-10	PMC10328436		10.1093/bioadv/vbad075
34954697	Deciphering the Core Metabolites of Fanconi Anemia by Using a Multi-Omics Composite Network	Xie X, Chen X.	J Microbiol Biotechnol. 2022 Mar 28;32(3):387-395. doi: 10.4014/jmb.2106.06027.	Xie X	J Microbiol Biotechnol	2022	2021-12-26	PMC9628788		10.4014/jmb.2106.06027
35057729	Multi-view manifold regularized compact low-rank representation for cancer samples clustering on multi-omics data	Wang J, Lu CH, Kong XZ, Dai LY, Yuan S, Zhang X.	BMC Bioinformatics. 2022 Jan 20;22(Suppl 12):334. doi: 10.1186/s12859-021-04220-6.	Wang J	BMC Bioinformatics	2022	2022-01-21	PMC8772048		10.1186/s12859-021-04220-6
35860408	i-Modern: Integrated multi-omics network model identifies potential therapeutic targets in glioma by deep learning with interpretability	Pan X, Burgman B, Wu E, Huang JH, Sahni N, Stephen Yi S.	Comput Struct Biotechnol J. 2022 Jun 30;20:3511-3521. doi: 10.1016/j.csbj.2022.06.058. eCollection 2022.	Pan X	Comput Struct Biotechnol J	2022	2022-07-21	PMC9284388		10.1016/j.csbj.2022.06.058
38547401	Clustering single-cell multi-omics data via graph regularized multi-view ensemble learning	Chen F, Zou G, Wu Y, Ou-Yang L.	Bioinformatics. 2024 Mar 29;40(4):btae169. doi: 10.1093/bioinformatics/btae169.	Chen F	Bioinformatics	2024	2024-03-28	PMC11015955		10.1093/bioinformatics/btae169
38345953	MUMA: a multi-omics meta-learning algorithm for data interpretation and classification	Huang HH, Shu J, Liang Y.	IEEE J Biomed Health Inform. 2024 Feb 12;PP. doi: 10.1109/JBHI.2024.3363081. Online ahead of print.	Huang HH	IEEE J Biomed Health Inform	2024	2024-02-12			10.1109/JBHI.2024.3363081
37956338	DriverDBv4: a multi-omics integration database for cancer driver gene research	Liu CH, Lai YL, Shen PC, Liu HC, Tsai MH, Wang YD, Lin WJ, Chen FH, Li CY, Wang SC, Hung MC, Cheng WC.	Nucleic Acids Res. 2024 Jan 5;52(D1):D1246-D1252. doi: 10.1093/nar/gkad1060.	Liu CH	Nucleic Acids Res	2024	2023-11-13	PMC10767848		10.1093/nar/gkad1060
37342652	Multi-omics Pathways Workflow (MOPAW): An Automated Multi-omics Workflow on the Cancer Genomics Cloud	Nguyen T, Bian X, Roberson D, Khanna R, Chen Q, Yan C, Beck R, Worman Z, Meerzaman D.	Cancer Inform. 2023 Jun 16;22:11769351231180992. doi: 10.1177/11769351231180992. eCollection 2023.	Nguyen T	Cancer Inform	2023	2023-06-21	PMC10278438		10.1177/11769351231180992
36739624	Multi-omics integration method based on attention deep learning network for biomedical data classification	Gong P, Cheng L, Zhang Z, Meng A, Li E, Chen J, Zhang L.	Comput Methods Programs Biomed. 2023 Apr;231:107377. doi: 10.1016/j.cmpb.2023.107377. Epub 2023 Jan 27.	Gong P	Comput Methods Programs Biomed	2023	2023-02-05			10.1016/j.cmpb.2023.107377
37359923	Multi-omics Analysis Classifies Colorectal Cancer into Distinct Methylated Immunogenic and Angiogenic Subtypes Based on Anatomical Laterality	R I A, Vatsyayan A, Damodaran D, Sivadas A, Van der Speeten K.	Indian J Surg Oncol. 2023 Jun;14(Suppl 1):209-219. doi: 10.1007/s13193-023-01760-6. Epub 2023 May 17.	R I A	Indian J Surg Oncol	2023	2023-06-26	PMC10284779		10.1007/s13193-023-01760-6
35646077	Molecular Subtyping of Cancer Based on Robust Graph Neural Network and Multi-Omics Data Integration	Yin C, Cao Y, Sun P, Zhang H, Li Z, Xu Y, Sun H.	Front Genet. 2022 May 13;13:884028. doi: 10.3389/fgene.2022.884028. eCollection 2022.	Yin C	Front Genet	2022	2022-06-01	PMC9137453		10.3389/fgene.2022.884028
35047813	InterTADs: integration of multi-omics data on topologically associated domains, application to chronic lymphocytic leukemia	Tsagiopoulou M, Pechlivanis N, Maniou MC, Psomopoulos F.	NAR Genom Bioinform. 2022 Jan 14;4(1):lqab121. doi: 10.1093/nargab/lqab121. eCollection 2022 Mar.	Tsagiopoulou M	NAR Genom Bioinform	2022	2022-01-20	PMC8759567		10.1093/nargab/lqab121
35016614	ChromoMap: an R package for interactive visualization of multi-omics data and annotation of chromosomes	Anand L, Rodriguez Lopez CM.	BMC Bioinformatics. 2022 Jan 11;23(1):33. doi: 10.1186/s12859-021-04556-z.	Anand L	BMC Bioinformatics	2022	2022-01-12	PMC8753883		10.1186/s12859-021-04556-z
36600199	Single-cell multi-omics integration for unpaired data by a siamese network with graph-based contrastive loss	Liu C, Wang L, Liu Z.	BMC Bioinformatics. 2023 Jan 4;24(1):5. doi: 10.1186/s12859-022-05126-7.	Liu C	BMC Bioinformatics	2023	2023-01-04	PMC9812356		10.1186/s12859-022-05126-7
38023482	OmicsSuite: a customized and pipelined suite for analysis and visualization of multi-omics big data	Miao BB, Dong W, Gu YX, Han ZF, Luo X, Ke CH, You WW.	Hortic Res. 2023 Sep 28;10(11):uhad195. doi: 10.1093/hr/uhad195. eCollection 2023 Nov.	Miao BB	Hortic Res	2023	2023-11-29	PMC10673651		10.1093/hr/uhad195
36124952	NESM: a network embedding method for tumor stratification by integrating multi-omics data	Li F, Sun Z, Liu JX, Shang J, Dai L, Liu X, Li Y.	G3 (Bethesda). 2022 Nov 4;12(11):jkac243. doi: 10.1093/g3journal/jkac243.	Li F	G3 (Bethesda)	2022	2022-09-20	PMC9635646		10.1093/g3journal/jkac243
38776197	RedCDR: Dual Relation Distillation for Cancer Drug Response Prediction	Xu M, Zhu Z, Zhao Y, He K, Huang Q, Zhao Y.	IEEE/ACM Trans Comput Biol Bioinform. 2024 May 22;PP. doi: 10.1109/TCBB.2024.3404262. Online ahead of print.	Xu M	IEEE/ACM Trans Comput Biol Bioinform	2024	2024-05-22			10.1109/TCBB.2024.3404262
38243340	Multi-omics integration with weighted affinity and self-diffusion applied for cancer subtypes identification	Duan X, Ding X, Zhao Z.	J Transl Med. 2024 Jan 19;22(1):79. doi: 10.1186/s12967-024-04864-x.	Duan X	J Transl Med	2024	2024-01-19	PMC10799401		10.1186/s12967-024-04864-x
33585414	Multi-Omics Driven Metabolic Network Reconstruction and Analysis of Lignocellulosic Carbon Utilization in Rhodosporidium toruloides	Kim J, Coradetti ST, Kim YM, Gao Y, Yaegashi J, Zucker JD, Munoz N, Zink EM, Burnum-Johnson KE, Baker SE, Simmons BA, Skerker JM, Gladden JM, Magnuson JK.	Front Bioeng Biotechnol. 2021 Jan 8;8:612832. doi: 10.3389/fbioe.2020.612832. eCollection 2020.	Kim J	Front Bioeng Biotechnol	2021	2021-02-15	PMC7873862		10.3389/fbioe.2020.612832
37586201	Integration of multi-omics data using adaptive graph learning and attention mechanism for patient classification and biomarker identification	Ouyang D, Liang Y, Li L, Ai N, Lu S, Yu M, Liu X, Xie S.	Comput Biol Med. 2023 Sep;164:107303. doi: 10.1016/j.compbiomed.2023.107303. Epub 2023 Aug 2.	Ouyang D	Comput Biol Med	2023	2023-08-16			10.1016/j.compbiomed.2023.107303
35174068	Multi-Organ Omics-Based Prediction for Adaptive Radiation Therapy Eligibility in Nasopharyngeal Carcinoma Patients Undergoing Concurrent Chemoradiotherapy	Lam SK, Zhang Y, Zhang J, Li B, Sun JC, Liu CY, Chou PH, Teng X, Ma ZR, Ni RY, Zhou T, Peng T, Xiao HN, Li T, Ren G, Cheung AL, Lee FK, Yip CW, Au KH, Lee VH, Chang AT, Chan LW, Cai J.	Front Oncol. 2022 Jan 31;11:792024. doi: 10.3389/fonc.2021.792024. eCollection 2021.	Lam SK	Front Oncol	2022	2022-02-17	PMC8842229		10.3389/fonc.2021.792024
37293552	Unsupervised neural network for single cell Multi-omics INTegration (UMINT): an application to health and disease	Maitra C, Seal DB, Das V, De RK.	Front Mol Biosci. 2023 May 24;10:1184748. doi: 10.3389/fmolb.2023.1184748. eCollection 2023.	Maitra C	Front Mol Biosci	2023	2023-06-09	PMC10244650		10.3389/fmolb.2023.1184748
38481273	Multi-omics integration identifies regulatory factors underlying bovine subclinical mastitis	Wang M, Yang N, Laterrière M, Gagné D, Omonijo F, Ibeagha-Awemu EM.	J Anim Sci Biotechnol. 2024 Mar 14;15(1):46. doi: 10.1186/s40104-024-00996-8.	Wang M	J Anim Sci Biotechnol	2024	2024-03-14	PMC10938844		10.1186/s40104-024-00996-8
35209912	Novel feature selection method via kernel tensor decomposition for improved multi-omics data analysis	Taguchi YH, Turki T.	BMC Med Genomics. 2022 Feb 24;15(1):37. doi: 10.1186/s12920-022-01181-4.	Taguchi YH	BMC Med Genomics	2022	2022-02-25	PMC8876179		10.1186/s12920-022-01181-4
32763377	Integrating multi-omics data by learning modality invariant representations for improved prediction of overall survival of cancer	Tong L, Wu H, Wang MD.	Methods. 2021 May;189:74-85. doi: 10.1016/j.ymeth.2020.07.008. Epub 2020 Aug 5.	Tong L	Methods	2021	2020-08-09			10.1016/j.ymeth.2020.07.008
34206288	SurvCNN: A Discrete Time-to-Event Cancer Survival Estimation Framework Using Image Representations of Omics Data	Kalakoti Y, Yadav S, Sundar D.	Cancers (Basel). 2021 Jun 22;13(13):3106. doi: 10.3390/cancers13133106.	Kalakoti Y	Cancers (Basel)	2021	2021-07-02	PMC8269306		10.3390/cancers13133106
33748143	Multi-Omics Analysis of Anlotinib in Pancreatic Cancer and Development of an Anlotinib-Related Prognostic Signature	Zhang X, Liu Y, Zhang Z, Tan J, Zhang J, Ou H, Li J, Song Z.	Front Cell Dev Biol. 2021 Mar 4;9:649265. doi: 10.3389/fcell.2021.649265. eCollection 2021.	Zhang X	Front Cell Dev Biol	2021	2021-03-22	PMC7969999		10.3389/fcell.2021.649265
31774481	A comparative study of multi-omics integration tools for cancer driver gene identification and tumour subtyping	Sathyanarayanan A, Gupta R, Thompson EW, Nyholt DR, Bauer DC, Nagaraj SH.	Brief Bioinform. 2020 Dec 1;21(6):1920-1936. doi: 10.1093/bib/bbz121.	Sathyanarayanan A	Brief Bioinform	2020	2019-11-28	PMC7711266		10.1093/bib/bbz121
34567063	MONTI: A Multi-Omics Non-negative Tensor Decomposition Framework for Gene-Level Integrative Analysis	Jung I, Kim M, Rhee S, Lim S, Kim S.	Front Genet. 2021 Sep 10;12:682841. doi: 10.3389/fgene.2021.682841. eCollection 2021.	Jung I	Front Genet	2021	2021-09-27	PMC8461247		10.3389/fgene.2021.682841
30602078	Single-Cell Ssequencing in Cancer: Recent Applications to Immunogenomics and Multi-omics Tools	Sierant MC, Choi J.	Genomics Inform. 2018 Dec;16(4):e17. doi: 10.5808/GI.2018.16.4.e17. Epub 2018 Dec 28.	Sierant MC	Genomics Inform	2018	2019-01-03	PMC6440661		10.5808/GI.2018.16.4.e17
32759821	Classifying Breast Cancer Subtypes Using Deep Neural Networks Based on Multi-Omics Data	Lin Y, Zhang W, Cao H, Li G, Du W.	Genes (Basel). 2020 Aug 4;11(8):888. doi: 10.3390/genes11080888.	Lin Y	Genes (Basel)	2020	2020-08-08	PMC7464481		10.3390/genes11080888
38857453	Subtype-MGTP: a cancer subtype identification framework based on multi-omics translation	Xie M, Kuang Y, Song M, Bao E.	Bioinformatics. 2024 Jun 3;40(6):btae360. doi: 10.1093/bioinformatics/btae360.	Xie M	Bioinformatics	2024	2024-06-10	PMC11194476		10.1093/bioinformatics/btae360
37498764	BioSTD: A New Tensor Multi-View Framework via Combining Tensor Decomposition and Strong Complementarity Constraint for Analyzing Cancer Omics Data	Gao YL, Qiao Q, Wang J, Yuan SS, Liu JX.	IEEE J Biomed Health Inform. 2023 Oct;27(10):5187-5198. doi: 10.1109/JBHI.2023.3299274. Epub 2023 Oct 5.	Gao YL	IEEE J Biomed Health Inform	2023	2023-07-27			10.1109/JBHI.2023.3299274
38603606	A supervised Bayesian factor model for the identification of multi-omics signatures	Gygi JP, Konstorum A, Pawar S, Aron E, Kleinstein SH, Guan L.	Bioinformatics. 2024 May 2;40(5):btae202. doi: 10.1093/bioinformatics/btae202.	Gygi JP	Bioinformatics	2024	2024-04-11	PMC11078774		10.1093/bioinformatics/btae202
34093987	DeepOmix: A scalable and interpretable multi-omics deep learning framework and application in cancer survival analysis	Zhao L, Dong Q, Luo C, Wu Y, Bu D, Qi X, Luo Y, Zhao Y.	Comput Struct Biotechnol J. 2021 May 1;19:2719-2725. doi: 10.1016/j.csbj.2021.04.067. eCollection 2021.	Zhao L	Comput Struct Biotechnol J	2021	2021-06-07	PMC8131983		10.1016/j.csbj.2021.04.067
37068005	Applications of multi-omics techniques to unravel the fermentation process and the flavor formation mechanism in fermented foods	Wen L, Yang L, Chen C, Li J, Fu J, Liu G, Kan Q, Ho CT, Huang Q, Lan Y, Cao Y.	Crit Rev Food Sci Nutr. 2023 Apr 17:1-17. doi: 10.1080/10408398.2023.2199425. Online ahead of print.	Wen L	Crit Rev Food Sci Nutr	2023	2023-04-17			10.1080/10408398.2023.2199425
37336028	MMDAE-HGSOC: A novel method for high-grade serous ovarian cancer molecular subtypes classification based on multi-modal deep autoencoder	Wang HQ, Li HL, Han JL, Feng ZP, Deng HX, Han X.	Comput Biol Chem. 2023 Aug;105:107906. doi: 10.1016/j.compbiolchem.2023.107906. Epub 2023 Jun 14.	Wang HQ	Comput Biol Chem	2023	2023-06-19			10.1016/j.compbiolchem.2023.107906
33747045	STATegra: Multi-Omics Data Integration - A Conceptual Scheme With a Bioinformatics Pipeline	Planell N, Lagani V, Sebastian-Leon P, van der Kloet F, Ewing E, Karathanasis N, Urdangarin A, Arozarena I, Jagodic M, Tsamardinos I, Tarazona S, Conesa A, Tegner J, Gomez-Cabrero D.	Front Genet. 2021 Mar 4;12:620453. doi: 10.3389/fgene.2021.620453. eCollection 2021.	Planell N	Front Genet	2021	2021-03-22	PMC7970106		10.3389/fgene.2021.620453
27930092	Inflammatory Bowel Disease Meets Systems Biology: A Multi-Omics Challenge and Frontier	Palmieri O, Mazza T, Castellana S, Panza A, Latiano T, Corritore G, Andriulli A, Latiano A.	OMICS. 2016 Dec;20(12):692-698. doi: 10.1089/omi.2016.0147.	Palmieri O	OMICS	2016	2016-12-09			10.1089/omi.2016.0147
37178141	Finding the needle in the haystack: novel multi-omics approach readily identifies candidate resistance genes of Tartary buckwheat against Rhizoctonia solani infection	Schuster M.	Plant Cell. 2023 Aug 2;35(8):2701-2702. doi: 10.1093/plcell/koad133.	Schuster M	Plant Cell	2023	2023-05-13	PMC10396351		10.1093/plcell/koad133
38918439	Predicting type 2 diabetes via machine learning integration of multiple omics from human pancreatic islets	Rönn T, Perfilyev A, Oskolkov N, Ling C.	Sci Rep. 2024 Jun 25;14(1):14637. doi: 10.1038/s41598-024-64846-3.	Rönn T	Sci Rep	2024	2024-06-25	PMC11199577		10.1038/s41598-024-64846-3
32933515	Deep learning based feature-level integration of multi-omics data for breast cancer patients survival analysis	Tong L, Mitchel J, Chatlin K, Wang MD.	BMC Med Inform Decis Mak. 2020 Sep 15;20(1):225. doi: 10.1186/s12911-020-01225-8.	Tong L	BMC Med Inform Decis Mak	2020	2020-09-16	PMC7493161		10.1186/s12911-020-01225-8
32904262	Panomicon: A web-based environment for interactive, visual analysis of multi-omics data	Allendes Osorio RS, Nyström-Persson JT, Nojima Y, Kosugi Y, Mizuguchi K, Natsume-Kitatani Y.	Heliyon. 2020 Aug 19;6(8):e04618. doi: 10.1016/j.heliyon.2020.e04618. eCollection 2020 Aug.	Allendes Osorio RS	Heliyon	2020	2020-09-09	PMC7452437		10.1016/j.heliyon.2020.e04618
34442330	JDSNMF: Joint Deep Semi-Non-Negative Matrix Factorization for Learning Integrative Representation of Molecular Signals in Alzheimer's Disease	Moon S, Lee H.	J Pers Med. 2021 Jul 21;11(8):686. doi: 10.3390/jpm11080686.	Moon S	J Pers Med	2021	2021-08-27	PMC8400727		10.3390/jpm11080686
37977087	The significance of an integrated multi-omics approach in psychiatric disorders: A pharmacological perspective	Oraki Kohshour M, Heilbronner U.	Eur Neuropsychopharmacol. 2024 Jan;78:64-66. doi: 10.1016/j.euroneuro.2023.09.008. Epub 2023 Nov 15.	Oraki Kohshour M	Eur Neuropsychopharmacol	2024	2023-11-17			10.1016/j.euroneuro.2023.09.008
34549716	[Identification of potential regulatory genes for embryonic stem cell self-renewal and pluripotency by random forest]	Zeng P, Tang X, Wu T, Tian Q, Li M, Ding J.	Nan Fang Yi Ke Da Xue Xue Bao. 2021 Aug 20;41(8):1234-1238. doi: 10.12122/j.issn.1673-4254.2021.08.16.	Zeng P	Nan Fang Yi Ke Da Xue Xue Bao	2021	2021-09-22	PMC8527233		10.12122/j.issn.1673-4254.2021.08.16
38817653	Comprehensive multi-omics analysis provides biological insights and therapeutic strategies for small-cell lung cancer	Zhao G, Wang Y, Wang S, Li N.	MedComm (2020). 2024 May 29;5(6):e569. doi: 10.1002/mco2.569. eCollection 2024 Jun.	Zhao G	MedComm (2020)	2024	2024-05-31	PMC11137328		10.1002/mco2.569
38338932	TEMINET: A Co-Informative and Trustworthy Multi-Omics Integration Network for Diagnostic Prediction	Luo H, Liang H, Liu H, Fan Z, Wei Y, Yao X, Cong S.	Int J Mol Sci. 2024 Jan 29;25(3):1655. doi: 10.3390/ijms25031655.	Luo H	Int J Mol Sci	2024	2024-02-10	PMC10855161		10.3390/ijms25031655
34109194	Multi-Omics Integrative Analysis Uncovers Molecular Subtypes and mRNAs as Therapeutic Targets for Liver Cancer	Shen Y, Xiong W, Gu Q, Zhang Q, Yue J, Liu C, Wang D.	Front Med (Lausanne). 2021 May 24;8:654635. doi: 10.3389/fmed.2021.654635. eCollection 2021.	Shen Y	Front Med (Lausanne)	2021	2021-06-10	PMC8183685		10.3389/fmed.2021.654635
31849014	Integration of Multi-omics Data for Expression Quantitative Trait Loci (eQTL) Analysis and eQTL Epistasis	Kang M, Gao J.	Methods Mol Biol. 2020;2082:157-171. doi: 10.1007/978-1-0716-0026-9_11.	Kang M	Methods Mol Biol	2020	2019-12-19			10.1007/978-1-0716-0026-9_11
38707902	Unravelling B cell heterogeneity: insights into flow cytometry-gated B cells from single-cell multi-omics data	Pernes JI, Alsayah A, Tucci F, Bashford-Rogers RJM.	Front Immunol. 2024 Apr 18;15:1380386. doi: 10.3389/fimmu.2024.1380386. eCollection 2024.	Pernes JI	Front Immunol	2024	2024-05-06	PMC11067501		10.3389/fimmu.2024.1380386
33251203	Multi-Omics Analysis of the Effect of cAMP on Actinorhodin Production in Streptomyces coelicolor	Nitta K, Carratore FD, Breitling R, Takano E, Putri SP, Fukusaki E.	Front Bioeng Biotechnol. 2020 Nov 5;8:595552. doi: 10.3389/fbioe.2020.595552. eCollection 2020.	Nitta K	Front Bioeng Biotechnol	2020	2020-11-30	PMC7674942		10.3389/fbioe.2020.595552
34034645	Super.FELT: supervised feature extraction learning using triplet loss for drug response prediction with multi-omics data	Park S, Soh J, Lee H.	BMC Bioinformatics. 2021 May 25;22(1):269. doi: 10.1186/s12859-021-04146-z.	Park S	BMC Bioinformatics	2021	2021-05-26	PMC8152321		10.1186/s12859-021-04146-z
35813335	Prediction of axillary lymph node metastasis in triple-negative breast cancer by multi-omics analysis and an integrated model	Li SY, Li YW, Ma D, Shao ZM.	Ann Transl Med. 2022 Jun;10(11):623. doi: 10.21037/atm-22-277.	Li SY	Ann Transl Med	2022	2022-07-11	PMC9263764		10.21037/atm-22-277
31634852	Integrative Hypergraph Regularization Principal Component Analysis for Sample Clustering and Co-Expression Genes Network Analysis on Multi-Omics Data	Wu MJ, Gao YL, Liu JX, Zheng CH, Wang J.	IEEE J Biomed Health Inform. 2020 Jun;24(6):1823-1834. doi: 10.1109/JBHI.2019.2948456. Epub 2019 Oct 21.	Wu MJ	IEEE J Biomed Health Inform	2020	2019-10-22			10.1109/JBHI.2019.2948456
33503692	[A multi-omics approach to investigate the etiology of non-communicable diseases: recent advance and applications]	Pang YJ, Lyu J, Yu CQ, Sun DJY, Li LM.	Zhonghua Liu Xing Bing Xue Za Zhi. 2021 Jan 10;42(1):1-9. doi: 10.3760/cma.j.cn112338-20201201-01370.	Pang YJ	Zhonghua Liu Xing Bing Xue Za Zhi	2021	2021-01-27			10.3760/cma.j.cn112338-20201201-01370
37090237	CLCLSA: Cross-omics Linked embedding with Contrastive Learning and Self Attention for multi-omics integration with incomplete multi-omics data	Zhao C, Liu A, Zhang X, Cao X, Ding Z, Sha Q, Shen H, Deng HW, Zhou W.	ArXiv [Preprint]. 2023 Apr 12:arXiv:2304.05542v1.	Zhao C	ArXiv	2023	2023-04-24	PMC10120753
36753981	A hybrid cancer prediction based on multi-omics data and reinforcement learning state action reward state action (SARSA)	Mohammed MA, Lakhan A, Abdulkareem KH, Garcia-Zapirain B.	Comput Biol Med. 2023 Mar;154:106617. doi: 10.1016/j.compbiomed.2023.106617. Epub 2023 Feb 3.	Mohammed MA	Comput Biol Med	2023	2023-02-08			10.1016/j.compbiomed.2023.106617
38659731	Integrative machine learning approaches for predicting disease risk using multi-omics data from the UK Biobank	Aguilar O, Chang C, Bismuth E, Rivas MA.	bioRxiv [Preprint]. 2024 Apr 20:2024.04.16.589819. doi: 10.1101/2024.04.16.589819.	Aguilar O	bioRxiv	2024	2024-04-25	PMC11042345		10.1101/2024.04.16.589819
38760420	Identification of cancer risk groups through multi-omics integration using autoencoder and tensor analysis	Braytee A, He S, Tang S, Sun Y, Jiang X, Yu X, Khatri I, Chaturvedi K, Prasad M, Anaissi A.	Sci Rep. 2024 May 17;14(1):11263. doi: 10.1038/s41598-024-59670-8.	Braytee A	Sci Rep	2024	2024-05-17	PMC11101416		10.1038/s41598-024-59670-8
38919019	Multi-omics analysis sandbox toolkit for swift derivations of clinically relevant genesets and biomarkers	Lee JY, Park W, Kim H, Lee HS, Kang TW, Shin DH, Kim KS, Lee YK, Kim SY, Park JH, Kim YJ.	BMB Rep. 2024 Jun 26:6035. Online ahead of print.	Lee JY	BMB Rep	2024	2024-06-26
38192056	Multi-Omics Approach Reveals OsPIL1 as a Regulator Promotes Rice Growth, Grain Development, and Blast Resistance	Zhao T, Tang P, Liu C, Zuo R, Su S, Zhong Y, Li Y, Yang J.	J Agric Food Chem. 2024 Jan 24;72(3):1822-1843. doi: 10.1021/acs.jafc.3c07330. Epub 2024 Jan 8.	Zhao T	J Agric Food Chem	2024	2024-01-09			10.1021/acs.jafc.3c07330
26987515	MONGKIE: an integrated tool for network analysis and visualization for multi-omics data	Jang Y, Yu N, Seo J, Kim S, Lee S.	Biol Direct. 2016 Mar 18;11(1):10. doi: 10.1186/s13062-016-0112-y.	Jang Y	Biol Direct	2016	2016-03-19	PMC4797132		10.1186/s13062-016-0112-y
35003218	PathwayMultiomics: An R Package for Efficient Integrative Analysis of Multi-Omics Datasets With Matched or Un-matched Samples	Odom GJ, Colaprico A, Silva TC, Chen XS, Wang L.	Front Genet. 2021 Dec 22;12:783713. doi: 10.3389/fgene.2021.783713. eCollection 2021.	Odom GJ	Front Genet	2021	2022-01-10	PMC8729182		10.3389/fgene.2021.783713
38530977	HyperTMO: a trusted multi-omics integration framework based on hypergraph convolutional network for patient classification	Wang H, Lin K, Zhang Q, Shi J, Song X, Wu J, Zhao C, He K.	Bioinformatics. 2024 Mar 29;40(4):btae159. doi: 10.1093/bioinformatics/btae159.	Wang H	Bioinformatics	2024	2024-03-26	PMC11212491		10.1093/bioinformatics/btae159
38280037	Multi-omics and Multi-VOIs to predict esophageal fistula in esophageal cancer patients treated with radiotherapy	Guo W, Li B, Xu W, Cheng C, Qiu C, Sam SK, Zhang J, Teng X, Meng L, Zheng X, Wang Y, Lou Z, Mao R, Lei H, Zhang Y, Zhou T, Li A, Cai J, Ge H.	J Cancer Res Clin Oncol. 2024 Jan 27;150(2):39. doi: 10.1007/s00432-023-05520-5.	Guo W	J Cancer Res Clin Oncol	2024	2024-01-27	PMC10821966		10.1007/s00432-023-05520-5
37811889	SoyMD: a platform combining multi-omics data with various tools for soybean research and breeding	Yang Z, Luo C, Pei X, Wang S, Huang Y, Li J, Liu B, Kong F, Yang QY, Fang C.	Nucleic Acids Res. 2024 Jan 5;52(D1):D1639-D1650. doi: 10.1093/nar/gkad786.	Yang Z	Nucleic Acids Res	2024	2023-10-09	PMC10767819		10.1093/nar/gkad786
29142286	Discovery of Bladder Cancer-related Genes Using Integrative Heterogeneous Network Modeling of Multi-omics Data	Peng C, Li A, Wang M.	Sci Rep. 2017 Nov 15;7(1):15639. doi: 10.1038/s41598-017-15890-9.	Peng C	Sci Rep	2017	2017-11-17	PMC5688092		10.1038/s41598-017-15890-9
32299344	PathME: pathway based multi-modal sparse autoencoders for clustering of patient-level multi-omics data	Lemsara A, Ouadfel S, Fröhlich H.	BMC Bioinformatics. 2020 Apr 16;21(1):146. doi: 10.1186/s12859-020-3465-2.	Lemsara A	BMC Bioinformatics	2020	2020-04-18	PMC7161108		10.1186/s12859-020-3465-2
38225583	A multimodal graph neural network framework for cancer molecular subtype classification	Li B, Nabavi S.	BMC Bioinformatics. 2024 Jan 15;25(1):27. doi: 10.1186/s12859-023-05622-4.	Li B	BMC Bioinformatics	2024	2024-01-15	PMC10789042		10.1186/s12859-023-05622-4
38871719	Comprehensive multi-omics analysis of breast cancer reveals distinct long-term prognostic subtypes	Sharma A, Debik J, Naume B, Ohnstad HO; Oslo Breast Cancer Consortium (OSBREAC); Bathen TF, Giskeødegård GF.	Oncogenesis. 2024 Jun 13;13(1):22. doi: 10.1038/s41389-024-00521-6.	Sharma A	Oncogenesis	2024	2024-06-13	PMC11176181		10.1038/s41389-024-00521-6
31856727	Integrate multi-omics data with biological interaction networks using Multi-view Factorization AutoEncoder (MAE)	Ma T, Zhang A.	BMC Genomics. 2019 Dec 20;20(Suppl 11):944. doi: 10.1186/s12864-019-6285-x.	Ma T	BMC Genomics	2019	2019-12-21	PMC6923820		10.1186/s12864-019-6285-x
37205427	CLCLSA: Cross-omics Linked embedding with Contrastive Learning and Self Attention for multi-omics integration with incomplete multi-omics data	Zhao C, Liu A, Zhang X, Cao X, Ding Z, Sha Q, Shen H, Deng HW, Zhou W.	Res Sq [Preprint]. 2023 May 2:rs.3.rs-2768563. doi: 10.21203/rs.3.rs-2768563/v1.	Zhao C	Res Sq	2023	2023-05-19	PMC10187371		10.21203/rs.3.rs-2768563/v1
36778975	Comparisons of Forecasting for Survival Outcome for Head and Neck Squamous Cell Carcinoma by using Machine Learning Models based on Multi-omics	Mo L, Su Y, Yuan J, Xiao Z, Zhang Z, Lan X, Huang D.	Curr Genomics. 2022 Jun 10;23(2):94-108. doi: 10.2174/1389202923666220204153744.	Mo L	Curr Genomics	2022	2023-02-13	PMC9878835		10.2174/1389202923666220204153744
38510118	GLIMS: A two-stage gradual-learning method for cancer genes prediction using multi-omics data and co-splicing network	Niu R, Guo Y, Shang X.	iScience. 2024 Mar 2;27(4):109387. doi: 10.1016/j.isci.2024.109387. eCollection 2024 Apr 19.	Niu R	iScience	2024	2024-03-21	PMC10951990		10.1016/j.isci.2024.109387
38703893	De Novo Multi-Omics Pathway Analysis Designed for Prior Data Independent Inference of Cell Signaling Pathways	Vaparanta K, Merilahti JAM, Ojala VK, Elenius K.	Mol Cell Proteomics. 2024 May 3;23(7):100780. doi: 10.1016/j.mcpro.2024.100780. Online ahead of print.	Vaparanta K	Mol Cell Proteomics	2024	2024-05-04			10.1016/j.mcpro.2024.100780
38539064	Classifying breast cancer subtypes on multi-omics data via sparse canonical correlation analysis and deep learning	Huang Y, Zeng P, Zhong C.	BMC Bioinformatics. 2024 Mar 27;25(1):132. doi: 10.1186/s12859-024-05749-y.	Huang Y	BMC Bioinformatics	2024	2024-03-28	PMC10967155		10.1186/s12859-024-05749-y
38352302	A Cell Cycle-aware Network for Data Integration and Label Transferring of Single-cell RNA-seq and ATAC-seq	Liu J, Ma J, Wen J, Zhou X.	bioRxiv [Preprint]. 2024 Feb 2:2024.01.31.578213. doi: 10.1101/2024.01.31.578213.	Liu J	bioRxiv	2024	2024-02-14	PMC10862874		10.1101/2024.01.31.578213
38260696	Integrative Analysis of Differentially Expressed Genes in Time-Course Multi-Omics Data with MINT-DE	Xue H, Delbare SYN, Wells MT, Basu S, Clark AG.	Res Sq [Preprint]. 2024 Jan 1:rs.3.rs-3806701. doi: 10.21203/rs.3.rs-3806701/v1.	Xue H	Res Sq	2024	2024-01-23	PMC10802680		10.21203/rs.3.rs-3806701/v1
38404715	Supervised graph contrastive learning for cancer subtype identification through multi-omics data integration	Chen F, Peng W, Dai W, Wei S, Fu X, Liu L, Liu L.	Health Inf Sci Syst. 2024 Feb 23;12(1):12. doi: 10.1007/s13755-024-00274-x. eCollection 2024 Dec.	Chen F	Health Inf Sci Syst	2024	2024-02-26	PMC10891026		10.1007/s13755-024-00274-x
38995144	gNOMO2: a comprehensive and modular pipeline for integrated multi-omics analyses of microbiomes	Arikan M, Muth T.	Gigascience. 2024 Jan 2;13:giae038. doi: 10.1093/gigascience/giae038.	Arikan M	Gigascience	2024	2024-07-12	PMC11240238		10.1093/gigascience/giae038
38754408	scMNMF: a novel method for single-cell multi-omics clustering based on matrix factorization	Qiu Y, Guo D, Zhao P, Zou Q.	Brief Bioinform. 2024 Mar 27;25(3):bbae228. doi: 10.1093/bib/bbae228.	Qiu Y	Brief Bioinform	2024	2024-05-16	PMC11097994		10.1093/bib/bbae228
38444760	Classifying breast cancer using multi-view graph neural network based on multi-omics data	Ren Y, Gao Y, Du W, Qiao W, Li W, Yang Q, Liang Y, Li G.	Front Genet. 2024 Feb 20;15:1363896. doi: 10.3389/fgene.2024.1363896. eCollection 2024.	Ren Y	Front Genet	2024	2024-03-06	PMC10912483		10.3389/fgene.2024.1363896
38926513	MOI is a comprehensive database collecting processed multi-omics data associated with viral infection	Guo X, Zhao Y, You F.	Sci Rep. 2024 Jun 26;14(1):14725. doi: 10.1038/s41598-024-65629-6.	Guo X	Sci Rep	2024	2024-06-26	PMC11208532		10.1038/s41598-024-65629-6
37942799	Systematic characterization of m6A proteomics across 12 cancer types: a multi-omics integration study	Li H, Jiang Y, Chen J, Li Z, Zhang R, Wei Y, Zhao Y, Shen S, Chen F.	Mol Omics. 2024 Feb 19;20(2):103-114. doi: 10.1039/d3mo00171g.	Li H	Mol Omics	2024	2023-11-09			10.1039/d3mo00171g
38474033	MOGAT: A Multi-Omics Integration Framework Using Graph Attention Networks for Cancer Subtype Prediction	Tanvir RB, Islam MM, Sobhan M, Luo D, Mondal AM.	Int J Mol Sci. 2024 Feb 28;25(5):2788. doi: 10.3390/ijms25052788.	Tanvir RB	Int J Mol Sci	2024	2024-03-13	PMC10932030		10.3390/ijms25052788
38438871	Holomics - a user-friendly R shiny application for multi-omics data integration and analysis	Munk K, Ilina D, Ziemba L, Brader G, Molin EM.	BMC Bioinformatics. 2024 Mar 4;25(1):93. doi: 10.1186/s12859-024-05719-4.	Munk K	BMC Bioinformatics	2024	2024-03-04	PMC10913680		10.1186/s12859-024-05719-4
38935469	DeepFusionCDR: Employing Multi-Omics Integration and Molecule-Specific Transformers for Enhanced Prediction of Cancer Drug Responses	Hu X, Zhang P, Zhang J, Deng L.	IEEE J Biomed Health Inform. 2024 Jun 27;PP. doi: 10.1109/JBHI.2024.3417014. Online ahead of print.	Hu X	IEEE J Biomed Health Inform	2024	2024-06-27			10.1109/JBHI.2024.3417014
24910945	MOPED 2.5--an integrated multi-omics resource: multi-omics profiling expression database now includes transcriptomics data	Montague E, Stanberry L, Higdon R, Janko I, Lee E, Anderson N, Choiniere J, Stewart E, Yandl G, Broomall W, Kolker N, Kolker E.	OMICS. 2014 Jun;18(6):335-43. doi: 10.1089/omi.2014.0061.	Montague E	OMICS	2014	2014-06-10	PMC4048574		10.1089/omi.2014.0061
28054015	Data on master regulators and transcription factor binding sites found by upstream analysis of multi-omics data on methotrexate resistance of colon cancer	Kel A.	Data Brief. 2016 Dec 6;10:499-504. doi: 10.1016/j.dib.2016.11.096. eCollection 2017 Feb.	Kel A	Data Brief	2016	2017-01-06	PMC5196090		10.1016/j.dib.2016.11.096
38215334	SMCC: A Novel Clustering Method for Single- and Multi-Omics Data Based on Co-Regularized Network Fusion	Tian S, Yang Y, Qiu Y, Zou Q.	IEEE/ACM Trans Comput Biol Bioinform. 2024 Jan 12;PP. doi: 10.1109/TCBB.2024.3353335. Online ahead of print.	Tian S	IEEE/ACM Trans Comput Biol Bioinform	2024	2024-01-12			10.1109/TCBB.2024.3353335
31029063	A multi-omics data simulator for complex disease studies and its application to evaluate multi-omics data analysis methods for disease classification	Chung RH, Kang CY.	Gigascience. 2019 May 1;8(5):giz045. doi: 10.1093/gigascience/giz045.	Chung RH	Gigascience	2019	2019-04-28	PMC6486474		10.1093/gigascience/giz045
21731702	Intuitive visualization and analysis of multi-omics data and application to Escherichia coli carbon metabolism	Enjalbert B, Jourdan F, Portais JC.	PLoS One. 2011;6(6):e21318. doi: 10.1371/journal.pone.0021318. Epub 2011 Jun 22.	Enjalbert B	PLoS One	2011	2011-07-07	PMC3120879		10.1371/journal.pone.0021318
38600757	A comprehensive review of machine learning techniques for multi-omics data integration: challenges and applications in precision oncology	Acharya D, Mukhopadhyay A.	Brief Funct Genomics. 2024 Apr 10:elae013. doi: 10.1093/bfgp/elae013. Online ahead of print.	Acharya D	Brief Funct Genomics	2024	2024-04-11			10.1093/bfgp/elae013
38798349	mosGraphGen: a novel tool to generate multi-omic signaling graphs to facilitate integrative and interpretable graph AI model development	Zhang H, Cao D, Chen Z, Zhang X, Chen Y, Sessions C, Cruchaga C, Payne P, Li G, Province M, Li F.	bioRxiv [Preprint]. 2024 May 18:2024.05.15.594360. doi: 10.1101/2024.05.15.594360.	Zhang H	bioRxiv	2024	2024-05-27	PMC11118290		10.1101/2024.05.15.594360
38295477	CLCLSA: Cross-omics linked embedding with contrastive learning and self attention for integration with incomplete multi-omics data	Zhao C, Liu A, Zhang X, Cao X, Ding Z, Sha Q, Shen H, Deng HW, Zhou W.	Comput Biol Med. 2024 Mar;170:108058. doi: 10.1016/j.compbiomed.2024.108058. Epub 2024 Jan 28.	Zhao C	Comput Biol Med	2024	2024-01-31	PMC10959569	NIHMS1972582	10.1016/j.compbiomed.2024.108058
38211478	An integrative multi-omics approach aimed to gain insight on the effect of composition, style, yeast, and wheat species on wheat craft beer flavour	De Flaviis R, Santarelli V, Grilli S, Sacchetti G.	Food Chem. 2024 May 30;441:138387. doi: 10.1016/j.foodchem.2024.138387. Epub 2024 Jan 6.	De Flaviis R	Food Chem	2024	2024-01-11			10.1016/j.foodchem.2024.138387
37794615	A novel multi-omics data analysis of dose-dependent and temporal changes in regulatory pathways due to chemical perturbation: a case study on caffeine	Liu Y, Lian G, Chen T.	Toxicol Mech Methods. 2024 Feb;34(2):164-175. doi: 10.1080/15376516.2023.2265462. Epub 2024 Jan 29.	Liu Y	Toxicol Mech Methods	2024	2023-10-05			10.1080/15376516.2023.2265462
38153818	GERWR: Identifying the Key Pathogenicity- Associated sRNAs of Magnaporthe Oryzae Infection in Rice Based on Graph Embedding and Random Walk With Restart	Zhang H, Jiao J, Zhao T, Zhao E, Li L, Li G, Zhang B, Qin QM.	IEEE/ACM Trans Comput Biol Bioinform. 2024 Mar-Apr;21(2):227-239. doi: 10.1109/TCBB.2023.3348080. Epub 2024 Apr 3.	Zhang H	IEEE/ACM Trans Comput Biol Bioinform	2024	2023-12-28			10.1109/TCBB.2023.3348080
38008044	Liver protein and metabolite biolabels reveal hepatoprotective effects and active compounds of Eucommiae folium: Exploration of new application of herb based on multi-omics and bioinformatics	Zhang SN, Liu Q, Li XZ, Yang WD, Zhou Y.	J Pharm Biomed Anal. 2024 Feb 15;239:115870. doi: 10.1016/j.jpba.2023.115870. Epub 2023 Nov 23.	Zhang SN	J Pharm Biomed Anal	2024	2023-11-26			10.1016/j.jpba.2023.115870
26626453	Fast dimension reduction and integrative clustering of multi-omics data using low-rank approximation: application to cancer molecular classification	Wu D, Wang D, Zhang MQ, Gu J.	BMC Genomics. 2015 Dec 1;16:1022. doi: 10.1186/s12864-015-2223-8.	Wu D	BMC Genomics	2015	2015-12-03	PMC4667498		10.1186/s12864-015-2223-8
33281870	DRIM: A Web-Based System for Investigating Drug Response at the Molecular Level by Condition-Specific Multi-Omics Data Integration	Oh M, Park S, Lee S, Lee D, Lim S, Jeong D, Jo K, Jung I, Kim S.	Front Genet. 2020 Nov 12;11:564792. doi: 10.3389/fgene.2020.564792. eCollection 2020.	Oh M	Front Genet	2020	2020-12-07	PMC7689278		10.3389/fgene.2020.564792
31248362	Block Forests: random forests for blocks of clinical and omics covariate data	Hornung R, Wright MN.	BMC Bioinformatics. 2019 Jun 27;20(1):358. doi: 10.1186/s12859-019-2942-y.	Hornung R	BMC Bioinformatics	2019	2019-06-29	PMC6598279		10.1186/s12859-019-2942-y
38796884	AVBAE-MODFR: A novel deep learning framework of embedding and feature selection on multi-omics data for pan-cancer classification	Li M, Guo H, Wang K, Kang C, Yin Y, Zhang H.	Comput Biol Med. 2024 Jul;177:108614. doi: 10.1016/j.compbiomed.2024.108614. Epub 2024 May 14.	Li M	Comput Biol Med	2024	2024-05-26			10.1016/j.compbiomed.2024.108614
38972894	Transcriptomics : Approaches to Quantifying Gene Expression and Their Application to Studying the Human Brain	Liharska L, Charney A.	Curr Top Behav Neurosci. 2024 Jul 8. doi: 10.1007/7854_2024_466. Online ahead of print.	Liharska L	Curr Top Behav Neurosci	2024	2024-07-07			10.1007/7854_2024_466
38909399	NNBGWO-BRCA marker: Neural Network and binary grey wolf optimization based Breast cancer biomarker discovery framework using multi-omics dataset	Li M, Cai Y, Zhang M, Deng S, Wang L.	Comput Methods Programs Biomed. 2024 Jun 18;254:108291. doi: 10.1016/j.cmpb.2024.108291. Online ahead of print.	Li M	Comput Methods Programs Biomed	2024	2024-06-23			10.1016/j.cmpb.2024.108291
38911381	Comparative Evaluation of Machine Learning Models for Subtyping Triple-Negative Breast Cancer: A Deep Learning-Based Multi-Omics Data Integration Approach	Yang S, Wang Z, Wang C, Li C, Wang B.	J Cancer. 2024 May 30;15(12):3943-3957. doi: 10.7150/jca.93215. eCollection 2024.	Yang S	J Cancer	2024	2024-06-24	PMC11190774		10.7150/jca.93215
29933539	A Similarity Regression Fusion Model for Integrating Multi-Omics Data to Identify Cancer Subtypes	Guo Y, Zheng J, Shang X, Li Z.	Genes (Basel). 2018 Jun 21;9(7):314. doi: 10.3390/genes9070314.	Guo Y	Genes (Basel)	2018	2018-06-24	PMC6070922		10.3390/genes9070314
29649387	Multi-Omics Research Trends in Sepsis: A Bibliometric, Comparative Analysis Between the United States, the European Union 28 Member States, and China	Evangelatos N, Satyamoorthy K, Levidou G, Bauer P, Brand H, Kouskouti C, Lehrach H, Brand A.	OMICS. 2018 Mar;22(3):190-197. doi: 10.1089/omi.2017.0192.	Evangelatos N	OMICS	2018	2018-04-13			10.1089/omi.2017.0192
34764986	Developing an Embedding, Koopman and Autoencoder Technologies-Based Multi-Omics Time Series Predictive Model (EKATP) for Systems Biology research	Liu S, You Y, Tong Z, Zhang L.	Front Genet. 2021 Oct 26;12:761629. doi: 10.3389/fgene.2021.761629. eCollection 2021.	Liu S	Front Genet	2021	2021-11-12	PMC8576451		10.3389/fgene.2021.761629
38947468	A multi-omics method for breast cancer diagnosis based on metabolites in exhaled breath, ultrasound imaging, and basic clinical information	Yang Y, Long H, Feng Y, Tian S, Chen H, Zhou P.	Heliyon. 2024 May 28;10(11):e32115. doi: 10.1016/j.heliyon.2024.e32115. eCollection 2024 Jun 15.	Yang Y	Heliyon	2024	2024-07-01	PMC11214460		10.1016/j.heliyon.2024.e32115
38254021	A semi-supervised approach for the integration of multi-omics data based on transformer multi-head self-attention mechanism and graph convolutional networks	Wang J, Liao N, Du X, Chen Q, Wei B.	BMC Genomics. 2024 Jan 22;25(1):86. doi: 10.1186/s12864-024-09985-7.	Wang J	BMC Genomics	2024	2024-01-23	PMC10802018		10.1186/s12864-024-09985-7
38426141	moSCminer: a cell subtype classification framework based on the attention neural network integrating the single-cell multi-omics dataset on the cloud	Choi JM, Park C, Chae H.	PeerJ. 2024 Feb 26;12:e17006. doi: 10.7717/peerj.17006. eCollection 2024.	Choi JM	PeerJ	2024	2024-03-01	PMC10903350		10.7717/peerj.17006
38991322	An Integrated Multi-omics prediction model for stroke recurrence based on L(net) transformer layer and dynamic weighting mechanism	Miao R, Li S, Fan D, Luoye F, Zhang J, Zheng W, Zhu M, Zhou A, Wang X, Yan S, Liang Y, Deng RL.	Comput Biol Med. 2024 Jul 10;179:108823. doi: 10.1016/j.compbiomed.2024.108823. Online ahead of print.	Miao R	Comput Biol Med	2024	2024-07-11			10.1016/j.compbiomed.2024.108823
26312246	Wading through the noise of "multi-omics" to identify prognostic biomarkers in hepatocellular carcinoma	Pineda-Solis K, McAlister V.	Hepatobiliary Surg Nutr. 2015 Aug;4(4):293-4. doi: 10.3978/j.issn.2304-3881.2015.04.05.	Pineda-Solis K	Hepatobiliary Surg Nutr	2015	2015-08-28	PMC4526757		10.3978/j.issn.2304-3881.2015.04.05
39000053	Integrated Assays of Genome-Wide Association Study, Multi-Omics Co-Localization, and Machine Learning Associated Calcium Signaling Genes with Oilseed Rape Resistance to Sclerotinia sclerotiorum	Wang XY, Ren CX, Fan QW, Xu YP, Wang LW, Mao ZL, Cai XZ.	Int J Mol Sci. 2024 Jun 25;25(13):6932. doi: 10.3390/ijms25136932.	Wang XY	Int J Mol Sci	2024	2024-07-13	PMC11240920		10.3390/ijms25136932
38385917	Applying Multiomics to Basosquamous Carcinoma	Long GR, Kurdian AI, Atwood SX.	J Invest Dermatol. 2024 Jun;144(6):1181-1183. doi: 10.1016/j.jid.2023.11.026. Epub 2024 Feb 22.	Long GR	J Invest Dermatol	2024	2024-02-22			10.1016/j.jid.2023.11.026
38741230	Pathformer: a biological pathway informed transformer for disease diagnosis and prognosis using multi-omics data	Liu X, Tao Y, Cai Z, Bao P, Ma H, Li K, Li M, Zhu Y, Lu ZJ.	Bioinformatics. 2024 May 2;40(5):btae316. doi: 10.1093/bioinformatics/btae316.	Liu X	Bioinformatics	2024	2024-05-14	PMC11139513		10.1093/bioinformatics/btae316
37147619	MODILM: towards better complex diseases classification using a novel multi-omics data integration learning model	Zhong Y, Peng Y, Lin Y, Chen D, Zhang H, Zheng W, Chen Y, Wu C.	BMC Med Inform Decis Mak. 2023 May 5;23(1):82. doi: 10.1186/s12911-023-02173-9.	Zhong Y	BMC Med Inform Decis Mak	2023	2023-05-05	PMC10161645		10.1186/s12911-023-02173-9
38166610	Multi-omic approaches for host-microbiome data integration	Chetty A, Blekhman R.	Gut Microbes. 2024 Jan-Dec;16(1):2297860. doi: 10.1080/19490976.2023.2297860. Epub 2024 Jan 2.	Chetty A	Gut Microbes	2024	2024-01-03	PMC10766395		10.1080/19490976.2023.2297860
35145393	Multiomics Analysis of Structural Magnetic Resonance Imaging of the Brain and Cerebrospinal Fluid Metabolomics in Cognitively Normal and Impaired Adults	Eldridge RC, Uppal K, Shokouhi M, Smith MR, Hu X, Qin ZS, Jones DP, Hajjar I.	Front Aging Neurosci. 2022 Jan 25;13:796067. doi: 10.3389/fnagi.2021.796067. eCollection 2021.	Eldridge RC	Front Aging Neurosci	2022	2022-02-11	PMC8822333		10.3389/fnagi.2021.796067
38001063	Paired single-cell multi-omics data integration with Mowgli	Huizing GJ, Deutschmann IM, Peyré G, Cantini L.	Nat Commun. 2023 Nov 24;14(1):7711. doi: 10.1038/s41467-023-43019-2.	Huizing GJ	Nat Commun	2023	2023-11-24	PMC10673889		10.1038/s41467-023-43019-2
36788531	A fair experimental comparison of neural network architectures for latent representations of multi-omics for drug response prediction	Hauptmann T, Kramer S.	BMC Bioinformatics. 2023 Feb 14;24(1):45. doi: 10.1186/s12859-023-05166-7.	Hauptmann T	BMC Bioinformatics	2023	2023-02-15	PMC9926634		10.1186/s12859-023-05166-7
36238598	Multi-omics analysis reveals the host-microbe interactions in aged rhesus macaques	Xu J, Lan Y, Wang X, Shang K, Liu X, Wang J, Li J, Yue B, Shao M, Fan Z.	Front Microbiol. 2022 Sep 27;13:993879. doi: 10.3389/fmicb.2022.993879. eCollection 2022.	Xu J	Front Microbiol	2022	2022-10-14	PMC9551614		10.3389/fmicb.2022.993879
32234433	Estimating gene expression from DNA methylation and copy number variation: A deep learning regression model for multi-omics integration	Seal DB, Das V, Goswami S, De RK.	Genomics. 2020 Jul;112(4):2833-2841. doi: 10.1016/j.ygeno.2020.03.021. Epub 2020 Mar 29.	Seal DB	Genomics	2020	2020-04-03			10.1016/j.ygeno.2020.03.021
37159671	Hierarchical multi-omics data integration and modeling predict cell-specific chemical proteomics and drug responses	Wu Y, Liu Q, Xie L.	Cell Rep Methods. 2023 Apr 17;3(4):100452. doi: 10.1016/j.crmeth.2023.100452. eCollection 2023 Apr 24.	Wu Y	Cell Rep Methods	2023	2023-05-09	PMC10163019		10.1016/j.crmeth.2023.100452
36104347	Network-based integration of multi-omics data for clinical outcome prediction in neuroblastoma	Wang C, Lue W, Kaalia R, Kumar P, Rajapakse JC.	Sci Rep. 2022 Sep 14;12(1):15425. doi: 10.1038/s41598-022-19019-5.	Wang C	Sci Rep	2022	2022-09-14	PMC9475034		10.1038/s41598-022-19019-5
35649346	A penalized linear mixed model with generalized method of moments for prediction analysis on high-dimensional multi-omics data	Wang X, Wen Y.	Brief Bioinform. 2022 Jul 18;23(4):bbac193. doi: 10.1093/bib/bbac193.	Wang X	Brief Bioinform	2022	2022-06-01	PMC9310531		10.1093/bib/bbac193
35479398	ToPP: Tumor online prognostic analysis platform for prognostic feature selection and clinical patient subgroup selection	Ouyang J, Qin G, Liu Z, Jian X, Shi T, Xie L.	iScience. 2022 Apr 4;25(5):104190. doi: 10.1016/j.isci.2022.104190. eCollection 2022 May 20.	Ouyang J	iScience	2022	2022-04-28	PMC9035726		10.1016/j.isci.2022.104190
33936167	Three-in-One Simultaneous Extraction of Proteins, Metabolites and Lipids for Multi-Omics	Kang J, David L, Li Y, Cang J, Chen S.	Front Genet. 2021 Apr 15;12:635971. doi: 10.3389/fgene.2021.635971. eCollection 2021.	Kang J	Front Genet	2021	2021-05-03	PMC8082496		10.3389/fgene.2021.635971
33407076	MiBiOmics: an interactive web application for multi-omics data exploration and integration	Zoppi J, Guillaume JF, Neunlist M, Chaffron S.	BMC Bioinformatics. 2021 Jan 6;22(1):6. doi: 10.1186/s12859-020-03921-8.	Zoppi J	BMC Bioinformatics	2021	2021-01-07	PMC7789220		10.1186/s12859-020-03921-8
32339126	Network-based prioritization of cancer genes by integrative ranks from multi-omics data	Shang H, Liu ZP.	Comput Biol Med. 2020 Apr;119:103692. doi: 10.1016/j.compbiomed.2020.103692. Epub 2020 Mar 5.	Shang H	Comput Biol Med	2020	2020-04-28			10.1016/j.compbiomed.2020.103692
32300588	Identification of Pan-Cancer Prognostic Biomarkers Through Integration of Multi-Omics Data	Zhao N, Guo M, Wang K, Zhang C, Liu X.	Front Bioeng Biotechnol. 2020 Apr 2;8:268. doi: 10.3389/fbioe.2020.00268. eCollection 2020.	Zhao N	Front Bioeng Biotechnol	2020	2020-04-18	PMC7142216		10.3389/fbioe.2020.00268
37546843	Spatial Metabolome Lipidome and Glycome from a Single brain Section	Clarke HA, Ma X, Shedlock CJ, Medina T, Hawkinson TR, Wu L, Ribas RA, Keohane S, Ravi S, Bizon J, Burke S, Abisambra JF, Merritt M, Prentice B, Vander Kooi CW, Gentry MS, Chen L, Sun RC.	bioRxiv [Preprint]. 2023 Jul 25:2023.07.22.550155. doi: 10.1101/2023.07.22.550155.	Clarke HA	bioRxiv	2023	2023-08-07	PMC10401929		10.1101/2023.07.22.550155
36329155	Decoding the mechanism of hypertension through multiomics profiling	Adua E.	J Hum Hypertens. 2023 Apr;37(4):253-264. doi: 10.1038/s41371-022-00769-8. Epub 2022 Nov 3.	Adua E	J Hum Hypertens	2023	2022-11-04	PMC10063442		10.1038/s41371-022-00769-8
37780851	Editorial: Protozoan parasites in the multi-omics era: present and future	Callejas-Hernández F, Robello C, Requena JM.	Front Cell Infect Microbiol. 2023 Sep 14;13:1281638. doi: 10.3389/fcimb.2023.1281638. eCollection 2023.	Callejas-Hernández F	Front Cell Infect Microbiol	2023	2023-10-02	PMC10539553		10.3389/fcimb.2023.1281638
33863886	multiSLIDE is a web server for exploring connected elements of biological pathways in multi-omics data	Ghosh S, Datta A, Choi H.	Nat Commun. 2021 Apr 16;12(1):2279. doi: 10.1038/s41467-021-22650-x.	Ghosh S	Nat Commun	2021	2021-04-17	PMC8052434		10.1038/s41467-021-22650-x
37193352	Direct cardiac reprogramming: Toward the era of multi-omics analysis	Liu M, Liu J, Zhang T, Wang L.	Cell Insight. 2022 Oct 4;1(6):100058. doi: 10.1016/j.cellin.2022.100058. eCollection 2022 Dec.	Liu M	Cell Insight	2022	2023-05-16	PMC10120284		10.1016/j.cellin.2022.100058
36503094	Multiomics and optobiotechnological approaches for the development of microalgal strain for production of aviation biofuel and biorefinery	Kumar A, Baldia A, Rajput D, Kateriya S, Babu V, Dubey KK.	Bioresour Technol. 2023 Feb;369:128457. doi: 10.1016/j.biortech.2022.128457. Epub 2022 Dec 9.	Kumar A	Bioresour Technol	2023	2022-12-12			10.1016/j.biortech.2022.128457
35186756	Potential Biomarkers for Liver Cancer Diagnosis Based on Multi-Omics Strategy	Chen F, Wang J, Wu Y, Gao Q, Zhang S.	Front Oncol. 2022 Feb 3;12:822449. doi: 10.3389/fonc.2022.822449. eCollection 2022.	Chen F	Front Oncol	2022	2022-02-21	PMC8851237		10.3389/fonc.2022.822449
38535317	Integrative Multiomics Approach to Skin: The Sinergy between Individualised Medicine and Futuristic Precision Skin Care?	Dessì A, Pintus R, Fanos V, Bosco A.	Metabolites. 2024 Mar 7;14(3):157. doi: 10.3390/metabo14030157.	Dessì A	Metabolites	2024	2024-03-27	PMC10971992		10.3390/metabo14030157
38374155	Exploring the interplay of gut microbiota, inflammation, and LDL-cholesterol: a multiomics Mendelian randomization analysis of their causal relationship in acute pancreatitis and non-alcoholic fatty liver disease	Yan C, Bao J, Jin J.	J Transl Med. 2024 Feb 19;22(1):179. doi: 10.1186/s12967-024-04996-0.	Yan C	J Transl Med	2024	2024-02-19	PMC10875775		10.1186/s12967-024-04996-0
37596881	Multiomics analysis reveals the biological effects of live Roseburia intestinalis as a high-butyrate-producing bacterium in human intestinal epithelial cells	Song WS, Jo SH, Lee JS, Kwon JE, Park JH, Kim YR, Baek JH, Kim MG, Kwon SY, Kim YG.	Biotechnol J. 2023 Dec;18(12):e2300180. doi: 10.1002/biot.202300180. Epub 2023 Aug 27.	Song WS	Biotechnol J	2023	2023-08-19			10.1002/biot.202300180
37348373	Multiomics implicate gut microbiota in low cypermethrin (CP) exposure induced multiorgan toxicological effects in pubertal male rats	Yue S, Yuan Q, Shen Q, Xu Y, Wang P, Si M, Zhao M.	J Hazard Mater. 2023 Sep 15;458:131721. doi: 10.1016/j.jhazmat.2023.131721. Epub 2023 Jun 15.	Yue S	J Hazard Mater	2023	2023-06-22			10.1016/j.jhazmat.2023.131721
37033660	Multi-omics reveals hypertrophy of adipose tissue and lipid metabolism disorder via mitochondria in young mice under real-ambient exposure to air pollution	Si H, Gao T, Yang J, Zhu J, Han Y, Li C, Wang J, Li J, Zhao Y, Chen L, Zheng Y, Jiang M.	Front Pharmacol. 2023 Mar 23;14:1122615. doi: 10.3389/fphar.2023.1122615. eCollection 2023.	Si H	Front Pharmacol	2023	2023-04-10	PMC10079078		10.3389/fphar.2023.1122615
36450103	Multiomics of Colorectal Cancer Organoids Reveals Putative Mediators of Cancer Progression Resulting from SMAD4 Inactivation	Dijkstra JJ, Neikes HK, Rezaeifard S, Ma X, Voest EE, Tauriello DVF, Vermeulen M.	J Proteome Res. 2023 Jan 6;22(1):138-151. doi: 10.1021/acs.jproteome.2c00551. Epub 2022 Nov 30.	Dijkstra JJ	J Proteome Res	2023	2022-11-30	PMC9830641		10.1021/acs.jproteome.2c00551
36977197	Multi-omics cannot replace sample size in genome-wide association studies	Baranger DAA, Hatoum AS, Polimanti R, Gelernter J, Edenberg HJ, Bogdan R, Agrawal A.	Genes Brain Behav. 2023 Dec;22(6):e12846. doi: 10.1111/gbb.12846. Epub 2023 Mar 28.	Baranger DAA	Genes Brain Behav	2023	2023-03-28	PMC10733567		10.1111/gbb.12846
38102830	Multi-omics: Powerful accelerator for uncovering plant specialized metabolic pathways: The case of leonurine	Gupta P, Sharma A, Nagegowda DA.	Mol Plant. 2024 Jan 1;17(1):13-15. doi: 10.1016/j.molp.2023.12.007. Epub 2023 Dec 15.	Gupta P	Mol Plant	2024	2023-12-16			10.1016/j.molp.2023.12.007
38468855	Multiomics integration for the function of bacterial outer membrane vesicles in the larval settlement of marine sponges	Zhang B, Jia C, Li M, Wang K, Chen J, Zhao J.	Front Microbiol. 2024 Feb 26;15:1268813. doi: 10.3389/fmicb.2024.1268813. eCollection 2024.	Zhang B	Front Microbiol	2024	2024-03-12	PMC10925772		10.3389/fmicb.2024.1268813
38355833	Web-based multi-omics integration using the Analyst software suite	Ewald JD, Zhou G, Lu Y, Kolic J, Ellis C, Johnson JD, Macdonald PE, Xia J.	Nat Protoc. 2024 May;19(5):1467-1497. doi: 10.1038/s41596-023-00950-4. Epub 2024 Feb 14.	Ewald JD	Nat Protoc	2024	2024-02-14			10.1038/s41596-023-00950-4
38482447	Multiomics combined with single-cell analysis shows that mitophagy-related genes could accurately predict the prognosis of patients with clear cell renal cell carcinoma	Yin H, Xiao Y, Li H, Wang Y, Zhang L, Yao A, Kang S, Cao F.	Transl Cancer Res. 2024 Feb 29;13(2):819-832. doi: 10.21037/tcr-23-1765. Epub 2024 Feb 23.	Yin H	Transl Cancer Res	2024	2024-03-14	PMC10928636		10.21037/tcr-23-1765
38067168	A New Era of Integration between Multiomics and Spatio-Temporal Analysis for the Translation of EMT towards Clinical Applications in Cancer	Fonseca Teixeira A, Wu S, Luwor R, Zhu HJ.	Cells. 2023 Nov 30;12(23):2740. doi: 10.3390/cells12232740.	Fonseca Teixeira A	Cells	2023	2023-12-09	PMC10706093		10.3390/cells12232740
37643174	An integrated multi-omics analysis of identifies distinct molecular characteristics in pulmonary infections of Pseudomonas aeruginosa	Yang Y, Ma T, Zhang J, Tang Y, Tang M, Zou C, Zhang Y, Wu M, Hu X, Liu H, Zhang Q, Liu Y, Li H, Li JS, Liu Z, Li J, Li T, Zhou X.	PLoS Pathog. 2023 Aug 29;19(8):e1011570. doi: 10.1371/journal.ppat.1011570. eCollection 2023 Aug.	Yang Y	PLoS Pathog	2023	2023-08-29	PMC10464988		10.1371/journal.ppat.1011570
36702755	Subtype-DCC: decoupled contrastive clustering method for cancer subtype identification based on multi-omics data	Zhao J, Zhao B, Song X, Lyu C, Chen W, Xiong Y, Wei DQ.	Brief Bioinform. 2023 Mar 19;24(2):bbad025. doi: 10.1093/bib/bbad025.	Zhao J	Brief Bioinform	2023	2023-01-26			10.1093/bib/bbad025
35840618	Identification of multi-omics biomarkers and construction of the novel prognostic model for hepatocellular carcinoma	Liu X, Xiao C, Yue K, Chen M, Zhou H, Yan X.	Sci Rep. 2022 Jul 15;12(1):12084. doi: 10.1038/s41598-022-16341-w.	Liu X	Sci Rep	2022	2022-07-15	PMC9287549		10.1038/s41598-022-16341-w
34891654	HCNM: Heterogeneous Correlation Network Model for Multi-level Integrative Study of Multi-omics Data for Cancer Subtype Prediction	Vangimalla RR, Sreevalsan-Nair J.	Annu Int Conf IEEE Eng Med Biol Soc. 2021 Nov;2021:1880-1886. doi: 10.1109/EMBC46164.2021.9630781.	Vangimalla RR	Annu Int Conf IEEE Eng Med Biol Soc	2021	2021-12-11			10.1109/EMBC46164.2021.9630781
32866101	A Novel Graph Topology-Based GO-Similarity Measure for Signature Detection From Multi-Omics Data and its Application to Other Problems	Mallick K, Mallik S, Bandyopadhyay S, Chakraborty S.	IEEE/ACM Trans Comput Biol Bioinform. 2022 Mar-Apr;19(2):773-785. doi: 10.1109/TCBB.2020.3020537. Epub 2022 Apr 1.	Mallick K	IEEE/ACM Trans Comput Biol Bioinform	2022	2020-09-01			10.1109/TCBB.2020.3020537
30295701	Multi-insight visualization of multi-omics data via ensemble dimension reduction and tensor factorization	Fanaee-T H, Thoresen M.	Bioinformatics. 2019 May 15;35(10):1625-1633. doi: 10.1093/bioinformatics/bty847.	Fanaee-T H	Bioinformatics	2019	2018-10-09			10.1093/bioinformatics/bty847
34746029	Microbiota and Ocular Diseases	Xue W, Li JJ, Zou Y, Zou B, Wei L.	Front Cell Infect Microbiol. 2021 Oct 21;11:759333. doi: 10.3389/fcimb.2021.759333. eCollection 2021.	Xue W	Front Cell Infect Microbiol	2021	2021-11-08	PMC8566696		10.3389/fcimb.2021.759333
34102601	Network biology to uncover functional and structural properties of the plant immune system	Mishra B, Kumar N, Mukhtar MS.	Curr Opin Plant Biol. 2021 Aug;62:102057. doi: 10.1016/j.pbi.2021.102057. Epub 2021 Jun 5.	Mishra B	Curr Opin Plant Biol	2021	2021-06-08			10.1016/j.pbi.2021.102057
31024467	Approaches to Computational Strain Design in the Multiomics Era	St John PC, Bomble YJ.	Front Microbiol. 2019 Apr 5;10:597. doi: 10.3389/fmicb.2019.00597. eCollection 2019.	St John PC	Front Microbiol	2019	2019-04-27	PMC6461008		10.3389/fmicb.2019.00597
35611901	[Opportunities of multi-omics approach for the search for new diagnostic and therapeutic targets in multiple sclerosis]	Saliutina MV.	Zh Nevrol Psikhiatr Im S S Korsakova. 2022;122(5):57-62. doi: 10.17116/jnevro202212205157.	Saliutina MV	Zh Nevrol Psikhiatr Im S S Korsakova	2022	2022-05-25			10.17116/jnevro202212205157
35391796	Unsupervised Multi-Omics Data Integration Methods: A Comprehensive Review	Vahabi N, Michailidis G.	Front Genet. 2022 Mar 22;13:854752. doi: 10.3389/fgene.2022.854752. eCollection 2022.	Vahabi N	Front Genet	2022	2022-04-08	PMC8981526		10.3389/fgene.2022.854752
38243335	The fusion of multi-omics profile and multimodal EEG data contributes to the personalized diagnostic strategy for neurocognitive disorders	Han Y, Zeng X, Hua L, Quan X, Chen Y, Zhou M, Chuang Y, Li Y, Wang S, Shen X, Wei L, Yuan Z, Zhao Y.	Microbiome. 2024 Jan 19;12(1):12. doi: 10.1186/s40168-023-01717-5.	Han Y	Microbiome	2024	2024-01-19	PMC10797890		10.1186/s40168-023-01717-5
37432911	Mass Spectrometry-Based Multi-omics Integration with a Single Set of C. elegans Samples	Zhu Y, Jen A, Overmyer KA, Gao AW, Shishkova E, Auwerx J, Coon JJ.	Anal Chem. 2023 Jul 25;95(29):10930-10938. doi: 10.1021/acs.analchem.3c00734. Epub 2023 Jul 11.	Zhu Y	Anal Chem	2023	2023-07-11	PMC10863427	NIHMS1960949	10.1021/acs.analchem.3c00734
38761803	Subtype-WGME enables whole-genome-wide multi-omics cancer subtyping	Yang H, Zhao L, Li D, An C, Fang X, Chen Y, Liu J, Xiao T, Wang Z.	Cell Rep Methods. 2024 Jun 17;4(6):100781. doi: 10.1016/j.crmeth.2024.100781. Epub 2024 May 17.	Yang H	Cell Rep Methods	2024	2024-05-18	PMC11228280		10.1016/j.crmeth.2024.100781
38729996	Graph machine learning for integrated multi-omics analysis	Valous NA, Popp F, Zörnig I, Jäger D, Charoentong P.	Br J Cancer. 2024 May 10. doi: 10.1038/s41416-024-02706-7. Online ahead of print.	Valous NA	Br J Cancer	2024	2024-05-10			10.1038/s41416-024-02706-7
38448145	A journey from omics to clinicomics in solid cancers: Success stories and challenges	Mehrotra S, Sharma S, Pandey RK.	Adv Protein Chem Struct Biol. 2024;139:89-139. doi: 10.1016/bs.apcsb.2023.11.008. Epub 2024 Feb 21.	Mehrotra S	Adv Protein Chem Struct Biol	2024	2024-03-06			10.1016/bs.apcsb.2023.11.008
38244176	Advance in Multi-omics Research Strategies on Cholesterol Metabolism in Psoriasis	Guo Y, Luo L, Zhu J, Li C.	Inflammation. 2024 Jun;47(3):839-852. doi: 10.1007/s10753-023-01961-9. Epub 2024 Jan 20.	Guo Y	Inflammation	2024	2024-01-20			10.1007/s10753-023-01961-9
37856446	Integration of pan-cancer multi-omics data for novel mixed subgroup identification using machine learning methods	Khadirnaikar S, Shukla S, Prasanna SRM.	PLoS One. 2023 Oct 19;18(10):e0287176. doi: 10.1371/journal.pone.0287176. eCollection 2023.	Khadirnaikar S	PLoS One	2023	2023-10-19	PMC10586677		10.1371/journal.pone.0287176
37216923	HONMF: integration analysis of multi-omics microbiome data via matrix factorization and hypergraph	Ma Y, Liu L, Ma Y, Zhang S.	Bioinformatics. 2023 Jun 1;39(6):btad335. doi: 10.1093/bioinformatics/btad335.	Ma Y	Bioinformatics	2023	2023-05-22	PMC10243929		10.1093/bioinformatics/btad335
37087185	Three-in-one method for high throughput plant multi-omics	Chhajed S, Lu LL, Mangual G, Zhu W, Dufresne C, Chen S.	Methods Enzymol. 2023;683:153-170. doi: 10.1016/bs.mie.2022.08.039. Epub 2022 Nov 11.	Chhajed S	Methods Enzymol	2023	2023-04-22			10.1016/bs.mie.2022.08.039
36929930	scMCs: a framework for single-cell multi-omics data integration and multiple clusterings	Ren L, Wang J, Li Z, Li Q, Yu G.	Bioinformatics. 2023 Apr 3;39(4):btad133. doi: 10.1093/bioinformatics/btad133.	Ren L	Bioinformatics	2023	2023-03-17	PMC10070040		10.1093/bioinformatics/btad133
35157023	MOMA: a multi-task attention learning algorithm for multi-omics data interpretation and classification	Moon S, Lee H.	Bioinformatics. 2022 Apr 12;38(8):2287-2296. doi: 10.1093/bioinformatics/btac080.	Moon S	Bioinformatics	2022	2022-02-14	PMC10060719		10.1093/bioinformatics/btac080
35104630	Multi-omics research in sarcopenia: Current progress and future prospects	Liu JC, Dong SS, Shen H, Yang DY, Chen BB, Ma XY, Peng YR, Xiao HM, Deng HW.	Ageing Res Rev. 2022 Apr;76:101576. doi: 10.1016/j.arr.2022.101576. Epub 2022 Jan 29.	Liu JC	Ageing Res Rev	2022	2022-02-01			10.1016/j.arr.2022.101576
34682795	Defining NASH from a Multi-Omics Systems Biology Perspective	Niu L, Sulek K, Vasilopoulou CG, Santos A, Wewer Albrechtsen NJ, Rasmussen S, Meier F, Mann M.	J Clin Med. 2021 Oct 12;10(20):4673. doi: 10.3390/jcm10204673.	Niu L	J Clin Med	2021	2021-10-23	PMC8538576		10.3390/jcm10204673
33802234	A Detailed Catalogue of Multi-Omics Methodologies for Identification of Putative Biomarkers and Causal Molecular Networks in Translational Cancer Research	Vlachavas EI, Bohn J, Ückert F, Nürnberg S.	Int J Mol Sci. 2021 Mar 10;22(6):2822. doi: 10.3390/ijms22062822.	Vlachavas EI	Int J Mol Sci	2021	2021-04-03	PMC8000236		10.3390/ijms22062822
31786174	Multi-omics approaches to human biological age estimation	Solovev I, Shaposhnikov M, Moskalev A.	Mech Ageing Dev. 2020 Jan;185:111192. doi: 10.1016/j.mad.2019.111192. Epub 2019 Nov 28.	Solovev I	Mech Ageing Dev	2020	2019-12-02			10.1016/j.mad.2019.111192
29354189	Integration of multi-omics data for integrative gene regulatory network inference	Zarayeneh N, Ko E, Oh JH, Suh S, Liu C, Gao J, Kim D, Kang M.	Int J Data Min Bioinform. 2017;18(3):223-239. doi: 10.1504/IJDMB.2017.10008266. Epub 2017 Oct 3.	Zarayeneh N	Int J Data Min Bioinform	2017	2018-01-23	PMC5771269	NIHMS912092	10.1504/IJDMB.2017.10008266
27315140	Multi-omics Frontiers in Algal Research: Techniques and Progress to Explore Biofuels in the Postgenomics World	Rai V, Karthikaichamy A, Das D, Noronha S, Wangikar PP, Srivastava S.	OMICS. 2016 Jul;20(7):387-99. doi: 10.1089/omi.2016.0065. Epub 2016 Jun 17.	Rai V	OMICS	2016	2016-06-18			10.1089/omi.2016.0065
19450266	MIMAS 3.0 is a Multiomics Information Management and Annotation System	Gattiker A, Hermida L, Liechti R, Xenarios I, Collin O, Rougemont J, Primig M.	BMC Bioinformatics. 2009 May 18;10:151. doi: 10.1186/1471-2105-10-151.	Gattiker A	BMC Bioinformatics	2009	2009-05-20	PMC2694794		10.1186/1471-2105-10-151
36546022	MODAS: exploring maize germplasm with multi-omics data association studies	Liu S, Xu F, Xu Y, Wang Q, Yan J, Wang J, Wang X, Wang X.	Sci Bull (Beijing). 2022 May 15;67(9):903-906. doi: 10.1016/j.scib.2022.01.021. Epub 2022 Jan 31.	Liu S	Sci Bull (Beijing)	2022	2022-12-22			10.1016/j.scib.2022.01.021
38659199	MOICS, a novel classier deciphering immune heterogeneity and aid precise management of clear cell renal cell carcinoma at multiomics level	Liu Y, Qi L, Ye B, Wang A, Lu J, Qu L, Luo P, Wang L, Jiang A.	Cancer Biol Ther. 2024 Dec 31;25(1):2345977. doi: 10.1080/15384047.2024.2345977. Epub 2024 Apr 24.	Liu Y	Cancer Biol Ther	2024	2024-04-25	PMC11057626		10.1080/15384047.2024.2345977
38794929	Beyond the microscope: Unveiling bacterial vaginosis with AI-powered multiomics data analysis	Saluzzo S, Stary G.	J Eur Acad Dermatol Venereol. 2024 Jun;38(6):999-1000. doi: 10.1111/jdv.20022.	Saluzzo S	J Eur Acad Dermatol Venereol	2024	2024-05-25			10.1111/jdv.20022
35731210	Statistical analysis of spatially resolved transcriptomic data by incorporating multiomics auxiliary information	Li Y, Zhou X, Cao H.	Genetics. 2022 Jul 30;221(4):iyac095. doi: 10.1093/genetics/iyac095.	Li Y	Genetics	2022	2022-06-22	PMC9339334		10.1093/genetics/iyac095
38554508	Integrative chemical and multiomics analyses of tetracycline removal mechanisms in Pseudomonas sp. DX-21	Yang M, Ma Y, Song X, Miao J, Yan L.	J Hazard Mater. 2024 May 15;470:134123. doi: 10.1016/j.jhazmat.2024.134123. Epub 2024 Mar 27.	Yang M	J Hazard Mater	2024	2024-03-30			10.1016/j.jhazmat.2024.134123
38029200	Unveiling the inhibition mechanism of Clostridioides difficile by Bifidobacterium longum via multiomics approach	Jo SH, Jeon HJ, Song WS, Lee JS, Kwon JE, Park JH, Kim YR, Kim MG, Baek JH, Kwon SY, Kim JS, Yang YH, Kim YG.	Front Microbiol. 2023 Nov 8;14:1293149. doi: 10.3389/fmicb.2023.1293149. eCollection 2023.	Jo SH	Front Microbiol	2023	2023-11-29	PMC10663266		10.3389/fmicb.2023.1293149
33989425	Multiomics reveal pivotal roles of sodium translocation and compartmentation in regulating salinity resistance in allotetraploid rapeseed	Zhou T, Yue CP, Liu Y, Zhang TY, Huang JY, Hua YP.	J Exp Bot. 2021 Jul 28;72(15):5687-5708. doi: 10.1093/jxb/erab215.	Zhou T	J Exp Bot	2021	2021-05-14			10.1093/jxb/erab215
32774304	A Multiomics Approach Unravels New Toxins With Possible In Silico Antimicrobial, Antiviral, and Antitumoral Activities in the Venom of Acanthoscurria rondoniae	Câmara GA, Nishiyama-Jr MY, Kitano ES, Oliveira UC, da Silva PI Jr, Junqueira-de-Azevedo IL, Tashima AK.	Front Pharmacol. 2020 Jul 17;11:1075. doi: 10.3389/fphar.2020.01075. eCollection 2020.	Câmara GA	Front Pharmacol	2020	2020-08-11	PMC7388414		10.3389/fphar.2020.01075
37557955	Methods to Discover and Validate Biofluid-Based Biomarkers in Neurodegenerative Dementias	Teunissen CE, Kimble L, Bayoumy S, Bolsewig K, Burtscher F, Coppens S, Das S, Gogishvili D, Fernandes Gomes B, Gómez de San José N, Mavrina E, Meda FJ, Mohaupt P, Mravinacová S, Waury K, Wojdała AL, Abeln S, Chiasserini D, Hirtz C, Gaetani L, Vermunt L, Bellomo G, Halbgebauer S, Lehmann S, Månberg A, Nilsson P, Otto M, Vanmechelen E, Verberk IMW, Willemse E, Zetterberg H; MIRIADE consortium.	Mol Cell Proteomics. 2023 Oct;22(10):100629. doi: 10.1016/j.mcpro.2023.100629. Epub 2023 Aug 7.	Teunissen CE	Mol Cell Proteomics	2023	2023-08-09	PMC10594029		10.1016/j.mcpro.2023.100629
37689794	Metabolomics and transcriptomics based multi-omics integration reveals radiation-induced altered pathway networking and underlying mechanism	Maan K, Baghel R, Dhariwal S, Sharma A, Bakhshi R, Rana P.	NPJ Syst Biol Appl. 2023 Sep 9;9(1):42. doi: 10.1038/s41540-023-00305-5.	Maan K	NPJ Syst Biol Appl	2023	2023-09-09	PMC10492812		10.1038/s41540-023-00305-5
36130063	Lung cancer subtype diagnosis using weakly-paired multi-omics data	Wang X, Yu G, Wang J, Zain AM, Guo W.	Bioinformatics. 2022 Nov 15;38(22):5092-5099. doi: 10.1093/bioinformatics/btac643.	Wang X	Bioinformatics	2022	2022-09-21			10.1093/bioinformatics/btac643
35809340	Multiomics technologies: role in disease biomarker discoveries and therapeutics	Dar MA, Arafah A, Bhat KA, Khan A, Khan MS, Ali A, Ahmad SM, Rashid SM, Rehman MU.	Brief Funct Genomics. 2023 Apr 13;22(2):76-96. doi: 10.1093/bfgp/elac017.	Dar MA	Brief Funct Genomics	2023	2022-07-09			10.1093/bfgp/elac017
34289034	Cancer subtype identification by consensus guided graph autoencoders	Liang C, Shang M, Luo J.	Bioinformatics. 2021 Dec 11;37(24):4779-4786. doi: 10.1093/bioinformatics/btab535.	Liang C	Bioinformatics	2021	2021-07-21			10.1093/bioinformatics/btab535
33317022	Systematic Review of Multi-Omics Approaches to Investigate Toxicological Effects in Macrophages	Karkossa I, Raps S, von Bergen M, Schubert K.	Int J Mol Sci. 2020 Dec 9;21(24):9371. doi: 10.3390/ijms21249371.	Karkossa I	Int J Mol Sci	2020	2020-12-15	PMC7764599		10.3390/ijms21249371
32730565	PAMOGK: a pathway graph kernel-based multiomics approach for patient clustering	Tepeli YI, Ünal AB, Akdemir FM, Tastan O.	Bioinformatics. 2021 Jan 29;36(21):5237-5246. doi: 10.1093/bioinformatics/btaa655.	Tepeli YI	Bioinformatics	2021	2020-07-31			10.1093/bioinformatics/btaa655
32601549	A Translational Pipeline for Overall Survival Prediction of Breast Cancer Patients by Decision-Level Integration of Multi-Omics Data	Mitchel J, Chatlin K, Tong L, Wang MD.	Proceedings (IEEE Int Conf Bioinformatics Biomed). 2019 Nov;2019:1573-1580. doi: 10.1109/bibm47256.2019.8983243. Epub 2020 Feb 6.	Mitchel J	Proceedings (IEEE Int Conf Bioinformatics Biomed)	2019	2020-07-01	PMC7324293	NIHMS1595617	10.1109/bibm47256.2019.8983243
38979898	Quantitative Proteomics and Metabolomics of Culture Medium from Single Human Embryo Reveal Embryo Quality-Related Multiomics Biomarkers	Deng S, Xu Y, Warden AR, Xu L, Duan X, He J, Bao K, Xiao R, Azmat M, Hong L, Jiang L, Shen G, Zhang Z, Ding X.	Anal Chem. 2024 Jul 9. doi: 10.1021/acs.analchem.4c01494. Online ahead of print.	Deng S	Anal Chem	2024	2024-07-09			10.1021/acs.analchem.4c01494
37757861	cfOmics: a cell-free multi-Omics database for diseases	Li M, Zhou T, Han M, Wang H, Bao P, Tao Y, Chen X, Wu G, Liu T, Wang X, Lu Q, Zhu Y, Lu ZJ.	Nucleic Acids Res. 2024 Jan 5;52(D1):D607-D621. doi: 10.1093/nar/gkad777.	Li M	Nucleic Acids Res	2024	2023-09-27	PMC10767897		10.1093/nar/gkad777
32832275	Identification of DNA methylation patterns and biomarkers for clear-cell renal cell carcinoma by multi-omics data analysis	Liu P, Tian W.	PeerJ. 2020 Aug 3;8:e9654. doi: 10.7717/peerj.9654. eCollection 2020.	Liu P	PeerJ	2020	2020-08-25	PMC7409785		10.7717/peerj.9654
36454164	The Application of Spearman Partial Correlation for Screening Predictors of Weight Loss in a Multiomics Dataset	Rosa JCD, Aleman JO, Mohabir J, Liang Y, Breslow JL, Holt PR.	OMICS. 2022 Dec;26(12):660-670. doi: 10.1089/omi.2022.0135. Epub 2022 Nov 28.	Rosa JCD	OMICS	2022	2022-12-01	PMC9805879		10.1089/omi.2022.0135
38889029	MOSGAT: Uniting Specificity-Aware GATs and Cross Modal-Attention to Integrate Multi-Omics Data for Disease Diagnosis	Wu W, Wang S, Zhang Y, Yin W, Zhao Y, Pang S.	IEEE J Biomed Health Inform. 2024 Jun 18;PP. doi: 10.1109/JBHI.2024.3415641. Online ahead of print.	Wu W	IEEE J Biomed Health Inform	2024	2024-06-18			10.1109/JBHI.2024.3415641
38585820	OmicsFootPrint: a framework to integrate and interpret multi-omics data using circular images and deep neural networks	Tang X, Prodduturi N, Thompson KJ, Weinshilboum RM, O'Sullivan CC, Boughey JC, Tizhoosh H, Klee EW, Wang L, Goetz MP, Suman V, Kalari KR.	bioRxiv [Preprint]. 2024 May 1:2024.03.21.586001. doi: 10.1101/2024.03.21.586001.	Tang X	bioRxiv	2024	2024-04-08	PMC10996492		10.1101/2024.03.21.586001
38218523	Microalgal multiomics-based approaches in bioremediation of hazardous contaminants	Kumar N, Shukla P.	Environ Res. 2024 Apr 15;247:118135. doi: 10.1016/j.envres.2024.118135. Epub 2024 Jan 12.	Kumar N	Environ Res	2024	2024-01-13			10.1016/j.envres.2024.118135
36307271	Charting plant gene functions in the multi-omics and single-cell era	Depuydt T, De Rybel B, Vandepoele K.	Trends Plant Sci. 2023 Mar;28(3):283-296. doi: 10.1016/j.tplants.2022.09.008. Epub 2022 Oct 26.	Depuydt T	Trends Plant Sci	2023	2022-10-28			10.1016/j.tplants.2022.09.008
28670325	More Is Better: Recent Progress in Multi-Omics Data Integration Methods	Huang S, Chaudhary K, Garmire LX.	Front Genet. 2017 Jun 16;8:84. doi: 10.3389/fgene.2017.00084. eCollection 2017.	Huang S	Front Genet	2017	2017-07-04	PMC5472696		10.3389/fgene.2017.00084
38113245	Epigenetic control of vascular endothelial function revealed by multi-omics	Dunn-Davies H, Dudnakova T, Baker AH, Mitić T.	Eur Heart J. 2024 Mar 1;45(9):642-644. doi: 10.1093/eurheartj/ehad820.	Dunn-Davies H	Eur Heart J	2024	2023-12-19	PMC10906981		10.1093/eurheartj/ehad820
37396179	Editorial: Application of multi-omics analysis in gametogenesis and the relevant human infertility diseases	Zhang H.	Front Endocrinol (Lausanne). 2023 Jun 14;14:1229992. doi: 10.3389/fendo.2023.1229992. eCollection 2023.	Zhang H	Front Endocrinol (Lausanne)	2023	2023-07-03	PMC10311244		10.3389/fendo.2023.1229992
38840330	Mass spectrometry imaging-based multi-omics approaches to understand drug metabolism and disposition	Phulara NR, Seneviratne HK.	J Mass Spectrom. 2024 Jul;59(7):e5042. doi: 10.1002/jms.5042.	Phulara NR	J Mass Spectrom	2024	2024-06-06			10.1002/jms.5042
36569844	Exploring biomarkers for prognosis and neoadjuvant chemosensitivity in rectal cancer: Multi-omics and ctDNA sequencing collaboration	Jiang XF, Zhang BM, Du FQ, Guo JN, Wang D, Li YE, Deng SH, Cui BB, Liu YL.	Front Immunol. 2022 Dec 9;13:1013828. doi: 10.3389/fimmu.2022.1013828. eCollection 2022.	Jiang XF	Front Immunol	2022	2022-12-26	PMC9780298		10.3389/fimmu.2022.1013828
35488937	An evaluation of the National Institutes of Health grants portfolio: identifying opportunities and challenges for multi-omics research that leverage metabolomics data	Yu CT, Chao BN, Barajas R, Haznadar M, Maruvada P, Nicastro HL, Ross SA, Verma M, Rogers S, Zanetti KA.	Metabolomics. 2022 Apr 30;18(5):29. doi: 10.1007/s11306-022-01878-8.	Yu CT	Metabolomics	2022	2022-04-30	PMC9056487		10.1007/s11306-022-01878-8
37621884	Editorial: Advanced breeding for abiotic stress tolerance in crops	Zhao T, Wu X, Jiang M.	Front Plant Sci. 2023 Aug 9;14:1265339. doi: 10.3389/fpls.2023.1265339. eCollection 2023.	Zhao T	Front Plant Sci	2023	2023-08-25	PMC10446759		10.3389/fpls.2023.1265339
37101124	moBRCA-net: a breast cancer subtype classification framework based on multi-omics attention neural networks	Choi JM, Chae H.	BMC Bioinformatics. 2023 Apr 26;24(1):169. doi: 10.1186/s12859-023-05273-5.	Choi JM	BMC Bioinformatics	2023	2023-04-26	PMC10131354		10.1186/s12859-023-05273-5
33226984	Two-step multi-omics modelling of drug sensitivity in cancer cell lines to identify driving mechanisms	Kusch N, Schuppert A.	PLoS One. 2020 Nov 23;15(11):e0238961. doi: 10.1371/journal.pone.0238961. eCollection 2020.	Kusch N	PLoS One	2020	2020-11-23	PMC7682852		10.1371/journal.pone.0238961
38906206	Reinterpreting an ancient book: Multiomics studies reshaping the health code of Principle of Correct Diet	Niu H, Aruhan, Surenjidiin S, Zhang C, Li M.	Pharmacol Res. 2024 Jun 19:107262. doi: 10.1016/j.phrs.2024.107262. Online ahead of print.	Niu H	Pharmacol Res	2024	2024-06-21			10.1016/j.phrs.2024.107262
38312937	Quantification and visualization of cis-regulatory dynamics in single-cell multi-omics data with TREASMO	Liu C, Wang L, Liu Z.	NAR Genom Bioinform. 2024 Feb 2;6(1):lqae007. doi: 10.1093/nargab/lqae007. eCollection 2024 Mar.	Liu C	NAR Genom Bioinform	2024	2024-02-05	PMC10836941		10.1093/nargab/lqae007
37590102	scICML: Information-Theoretic Co-Clustering-Based Multi-View Learning for the Integrative Analysis of Single-Cell Multi-Omics Data	Zeng P, Lin Z.	IEEE/ACM Trans Comput Biol Bioinform. 2024 Jan-Feb;21(1):200-207. doi: 10.1109/TCBB.2023.3305989. Epub 2024 Feb 5.	Zeng P	IEEE/ACM Trans Comput Biol Bioinform	2024	2023-08-17			10.1109/TCBB.2023.3305989
36844931	Multi-omics of extracellular vesicles: An integrative representation of functional mediators and perspectives on lung disease study	Liu Y, Li Y, Zeng T.	Front Bioinform. 2023 Feb 9;3:1117271. doi: 10.3389/fbinf.2023.1117271. eCollection 2023.	Liu Y	Front Bioinform	2023	2023-02-27	PMC9947558		10.3389/fbinf.2023.1117271
38353375	Analytical Workflows for Single-Cell Multiomic Data Using the BD Rhapsody Platform	Li W, Bazaz SR, Mayoh C, Salomon R.	Curr Protoc. 2024 Feb;4(2):e963. doi: 10.1002/cpz1.963.	Li W	Curr Protoc	2024	2024-02-14			10.1002/cpz1.963
33971902	Identification of an immune classification for cervical cancer and integrative analysis of multiomics data	Lyu X, Li G, Qiao Q.	J Transl Med. 2021 May 10;19(1):200. doi: 10.1186/s12967-021-02845-y.	Lyu X	J Transl Med	2021	2021-05-11	PMC8111986		10.1186/s12967-021-02845-y
38808672	WebGestalt 2024: faster gene set analysis and new support for metabolomics and multi-omics	Elizarraras JM, Liao Y, Shi Z, Zhu Q, Pico AR, Zhang B.	Nucleic Acids Res. 2024 Jul 5;52(W1):W415-W421. doi: 10.1093/nar/gkae456.	Elizarraras JM	Nucleic Acids Res	2024	2024-05-29	PMC11223849		10.1093/nar/gkae456
38736309	Omics data classification using constitutive artificial neural network optimized with single candidate optimizer	Madhan S, Kalaiselvan A.	Network. 2024 May 12:1-25. doi: 10.1080/0954898X.2024.2348726. Online ahead of print.	Madhan S	Network	2024	2024-05-13			10.1080/0954898X.2024.2348726
38413722	Integrating single-cell multi-omics and prior biological knowledge for a functional characterization of the immune system	Schäfer PSL, Dimitrov D, Villablanca EJ, Saez-Rodriguez J.	Nat Immunol. 2024 Mar;25(3):405-417. doi: 10.1038/s41590-024-01768-2. Epub 2024 Feb 27.	Schäfer PSL	Nat Immunol	2024	2024-02-27			10.1038/s41590-024-01768-2
38146838	An integrated Bayesian framework for multi-omics prediction and classification	Mallick H, Porwal A, Saha S, Basak P, Svetnik V, Paul E.	Stat Med. 2024 Feb 28;43(5):983-1002. doi: 10.1002/sim.9953. Epub 2023 Dec 26.	Mallick H	Stat Med	2024	2023-12-26			10.1002/sim.9953
37840412	Microfluidics Coupled Mass Spectrometry for Single Cell Multi-Omics	Zhang D, Qiao L.	Small Methods. 2024 Jan;8(1):e2301179. doi: 10.1002/smtd.202301179. Epub 2023 Oct 15.	Zhang D	Small Methods	2024	2023-10-16			10.1002/smtd.202301179
37839320	Multi-omics integration strategy in the post-mortem interval of forensic science	Li J, Wu YJ, Liu MF, Li N, Dang LH, An GS, Lu XJ, Wang LL, Du QX, Cao J, Sun JH.	Talanta. 2024 Feb 1;268(Pt 1):125249. doi: 10.1016/j.talanta.2023.125249. Epub 2023 Sep 29.	Li J	Talanta	2024	2023-10-15			10.1016/j.talanta.2023.125249
37742460	Multi-omics analysis reveals hepatic lipid metabolism profiles and serum lipid biomarkers upon indoor relevant VOC exposure	Miao G, Wang Y, Wang B, Yu H, Liu J, Pan R, Zhou C, Ning J, Zheng Y, Zhang R, Jin X.	Environ Int. 2023 Oct;180:108221. doi: 10.1016/j.envint.2023.108221. Epub 2023 Sep 20.	Miao G	Environ Int	2023	2023-09-24			10.1016/j.envint.2023.108221
37387152	COmic: convolutional kernel networks for interpretable end-to-end learning on (multi-)omics data	Ditz JC, Reuter B, Pfeifer N.	Bioinformatics. 2023 Jun 30;39(39 Suppl 1):i76-i85. doi: 10.1093/bioinformatics/btad204.	Ditz JC	Bioinformatics	2023	2023-06-30	PMC10311322		10.1093/bioinformatics/btad204
36033493	Construction of a solid Cox model for AML patients based on multiomics bioinformatic analysis	Li F, Cai J, Liu J, Yu SC, Zhang X, Su Y, Gao L.	Front Oncol. 2022 Aug 10;12:925615. doi: 10.3389/fonc.2022.925615. eCollection 2022.	Li F	Front Oncol	2022	2022-08-29	PMC9399435		10.3389/fonc.2022.925615
34935097	Application and Prospect of Platelet Multi-Omics Technology in Study of Blood Stasis Syndrome	Li Y, Sun MQ, Li L, Zhang YH, Miao L, Liu JX.	Chin J Integr Med. 2022 Feb;28(2):99-105. doi: 10.1007/s11655-021-3349-y. Epub 2021 Dec 20.	Li Y	Chin J Integr Med	2022	2021-12-22			10.1007/s11655-021-3349-y
34777485	Molecular Characterization of the Highest Risk Adult Patients With Acute Myeloid Leukemia (AML) Through Multi-Omics Clustering	Nguyen T, Pepper JW, Nguyen C, Fan Y, Hu Y, Chen Q, Yan C, Meerzaman D.	Front Genet. 2021 Oct 29;12:777094. doi: 10.3389/fgene.2021.777094. eCollection 2021.	Nguyen T	Front Genet	2021	2021-11-15	PMC8585788		10.3389/fgene.2021.777094
33969380	Review of multi-omics data resources and integrative analysis for human brain disorders	Dong X, Liu C, Dozmorov M.	Brief Funct Genomics. 2021 Jul 17;20(4):223-234. doi: 10.1093/bfgp/elab024.	Dong X	Brief Funct Genomics	2021	2021-05-10	PMC8287916		10.1093/bfgp/elab024
33573226	Sinbase 2.0: An Updated Database to Study Multi-Omics in Sesamum indicum	Wang L, Yu J, Zhang Y, You J, Zhang X, Wang L.	Plants (Basel). 2021 Jan 30;10(2):272. doi: 10.3390/plants10020272.	Wang L	Plants (Basel)	2021	2021-02-12	PMC7911383		10.3390/plants10020272
30657866	DIABLO: an integrative approach for identifying key molecular drivers from multi-omics assays	Singh A, Shannon CP, Gautier B, Rohart F, Vacher M, Tebbutt SJ, Lê Cao KA.	Bioinformatics. 2019 Sep 1;35(17):3055-3062. doi: 10.1093/bioinformatics/bty1054.	Singh A	Bioinformatics	2019	2019-01-19	PMC6735831		10.1093/bioinformatics/bty1054
32475527	Correlation and association analyses in microbiome study integrating multiomics in health and disease	Xia Y.	Prog Mol Biol Transl Sci. 2020;171:309-491. doi: 10.1016/bs.pmbts.2020.04.003. Epub 2020 May 23.	Xia Y	Prog Mol Biol Transl Sci	2020	2020-06-02			10.1016/bs.pmbts.2020.04.003
38458664	Multi-omics and gut microbiome: Unveiling the pathogenic mechanisms of early-life pesticide exposure	Yue Y, Sun X, Tian S, Yan S, Sun W, Miao J, Huang S, Diao J, Zhou Z, Zhu W.	Pestic Biochem Physiol. 2024 Feb;199:105770. doi: 10.1016/j.pestbp.2024.105770. Epub 2024 Jan 11.	Yue Y	Pestic Biochem Physiol	2024	2024-03-08			10.1016/j.pestbp.2024.105770
38386921	Multiomics Signatures of Coagulopathy in a Polytrauma Swine Model Contrasted with Severe Multisystem Injured Patients	LaCroix IS, Moore EE, Cralley A, Cendali FI, Dzieciatkowska M, Hom P, Mitra S, Cohen M, Silliman C, Hansen KC, D'Alessandro A.	J Proteome Res. 2024 Apr 5;23(4):1163-1173. doi: 10.1021/acs.jproteome.3c00581. Epub 2024 Feb 22.	LaCroix IS	J Proteome Res	2024	2024-02-22			10.1021/acs.jproteome.3c00581
38244111	MyeloDB: a multi-omics resource for multiple myeloma	Kumar A, Kumar KV, Kundal K, Sengupta A, Sharma S, R K, Kumar R.	Funct Integr Genomics. 2024 Jan 20;24(1):17. doi: 10.1007/s10142-023-01280-0.	Kumar A	Funct Integr Genomics	2024	2024-01-20			10.1007/s10142-023-01280-0
37710163	The pear genomics database (PGDB): a comprehensive multi-omics research platform for Pyrus spp	Chen S, Sun M, Xu S, Xue C, Wei S, Zheng P, Gu K, Qiao Z, Liu Z, Zhang M, Wu J.	BMC Plant Biol. 2023 Sep 15;23(1):430. doi: 10.1186/s12870-023-04406-5.	Chen S	BMC Plant Biol	2023	2023-09-14	PMC10503127		10.1186/s12870-023-04406-5
36876086	Deep longitudinal multi-omics analysis of Bordetella pertussis cultivated in bioreactors highlights medium starvations and transitory metabolisms, associated to vaccine antigen biosynthesis variations and global virulence regulation	Anziani P, Becker J, Mignon C, Arnaud-Barbe N, Courtois V, Izac M, Pizzato R, Abi-Ghanem J, Tran VD, Sarafian M, Bunescu A, Garnier D, Abachin E, Renauld-Mongénie G, Guyard C.	Front Microbiol. 2023 Feb 14;14:1036386. doi: 10.3389/fmicb.2023.1036386. eCollection 2023.	Anziani P	Front Microbiol	2023	2023-03-06	PMC9976334		10.3389/fmicb.2023.1036386
36113334	Development of a multi-omics extraction method for ecotoxicology: investigation of the reproductive cycle of Gammarus fossarum	Faugere J, Brunet TA, Clément Y, Espeyte A, Geffard O, Lemoine J, Chaumot A, Degli-Esposti D, Ayciriex S, Salvador A.	Talanta. 2023 Feb 1;253:123806. doi: 10.1016/j.talanta.2022.123806. Epub 2022 Aug 28.	Faugere J	Talanta	2023	2022-09-16			10.1016/j.talanta.2022.123806
35840765	Temporal response characterization across individual multiomics profiles of prediabetic and diabetic subjects	Zheng M, Piermarocchi C, Mias GI.	Sci Rep. 2022 Jul 15;12(1):12098. doi: 10.1038/s41598-022-16326-9.	Zheng M	Sci Rep	2022	2022-07-15	PMC9284494		10.1038/s41598-022-16326-9
34346083	Association predictions of genomics, proteinomics, transcriptomics, microbiome, metabolomics, pathomics, radiomics, drug, symptoms, environment factor, and disease networks: A comprehensive approach	Pan Y, Lei X, Zhang Y.	Med Res Rev. 2022 Jan;42(1):441-461. doi: 10.1002/med.21847. Epub 2021 Aug 4.	Pan Y	Med Res Rev	2022	2021-08-04			10.1002/med.21847
33674827	Gene-set integrative analysis of multi-omics data using tensor-based association test	Chang SM, Yang M, Lu W, Huang YJ, Huang Y, Hung H, Miecznikowski JC, Lu TP, Tzeng JY.	Bioinformatics. 2021 Aug 25;37(16):2259-2265. doi: 10.1093/bioinformatics/btab125.	Chang SM	Bioinformatics	2021	2021-03-06	PMC8388036		10.1093/bioinformatics/btab125
33287694	multiGSEA: a GSEA-based pathway enrichment analysis for multi-omics data	Canzler S, Hackermüller J.	BMC Bioinformatics. 2020 Dec 7;21(1):561. doi: 10.1186/s12859-020-03910-x.	Canzler S	BMC Bioinformatics	2020	2020-12-08	PMC7720482		10.1186/s12859-020-03910-x
33147797	Integrative Analysis of Multi-Omics Data Based on Blockwise Sparse Principal Components	Park M, Kim D, Moon K, Park T.	Int J Mol Sci. 2020 Nov 2;21(21):8202. doi: 10.3390/ijms21218202.	Park M	Int J Mol Sci	2020	2020-11-05	PMC7663540		10.3390/ijms21218202
33096244	iODA: An integrated tool for analysis of cancer pathway consistency from heterogeneous multi-omics data	Yu C, Qi X, Lin Y, Li Y, Shen B.	J Biomed Inform. 2020 Dec;112:103605. doi: 10.1016/j.jbi.2020.103605. Epub 2020 Oct 20.	Yu C	J Biomed Inform	2020	2020-10-23			10.1016/j.jbi.2020.103605
30405689	Deep Learning-Based Multi-Omics Data Integration Reveals Two Prognostic Subtypes in High-Risk Neuroblastoma	Zhang L, Lv C, Jin Y, Cheng G, Fu Y, Yuan D, Tao Y, Guo Y, Ni X, Shi T.	Front Genet. 2018 Oct 18;9:477. doi: 10.3389/fgene.2018.00477. eCollection 2018.	Zhang L	Front Genet	2018	2018-11-09	PMC6201709		10.3389/fgene.2018.00477
29688803	Sarcoidosis Related Novel Candidate Genes Identified by Multi-Omics Integrative Analyses	Hočevar K, Maver A, Kunej T, Peterlin B.	OMICS. 2018 May;22(5):322-331. doi: 10.1089/omi.2018.0027. Epub 2018 Apr 24.	Hočevar K	OMICS	2018	2018-04-25			10.1089/omi.2018.0027
38507042	Reliable biological and multi-omics research through biometrology	Dong L, Zhang Y, Fu B, Swart C, Jiang H, Liu Y, Huggett J, Wielgosz R, Niu C, Li Q, Zhang Y, Park SR, Sui Z, Yu L, Liu Y, Xie Q, Zhang H, Yang Y, Dai X, Shi L, Yin Y, Fang X.	Anal Bioanal Chem. 2024 Jul;416(16):3645-3663. doi: 10.1007/s00216-024-05239-3. Epub 2024 Mar 20.	Dong L	Anal Bioanal Chem	2024	2024-03-20			10.1007/s00216-024-05239-3
38365303	Cohort profile for the Tongji Cardiovascular Health Study: a prospective multiomics cohort study	Xu T, Lu Y, Chen B, Deng C, Zhang Y, Wang M, Ling H, Huang Y, Yuan J, Jin X, Ruan L, Li T, Zhang CT.	BMJ Open. 2024 Feb 15;14(2):e074768. doi: 10.1136/bmjopen-2023-074768.	Xu T	BMJ Open	2024	2024-02-16	PMC10875488		10.1136/bmjopen-2023-074768
38017403	Multi-omics analysis of functional substances and expression verification in cashmere fineness	Xu Y, Zhang Y, Qin Y, Gu M, Chen R, Sun Y, Wu Y, Li Q, Qiao Y, Wang X, Zhang Q, Kong L, Li S, Wang Z.	BMC Genomics. 2023 Nov 28;24(1):720. doi: 10.1186/s12864-023-09825-0.	Xu Y	BMC Genomics	2023	2023-11-29	PMC10685610		10.1186/s12864-023-09825-0
38002128	A Role of Multi-Omics Technologies in Sheep and Goat Meats: Progress and Way Ahead	Wang J, Fu Y, Su T, Wang Y, Soladoye OP, Huang Y, Zhao Z, Zhao Y, Wu W.	Foods. 2023 Nov 9;12(22):4069. doi: 10.3390/foods12224069.	Wang J	Foods	2023	2023-11-25	PMC10670074		10.3390/foods12224069
36383176	scAWMV: an adaptively weighted multi-view learning framework for the integrative analysis of parallel scRNA-seq and scATAC-seq data	Zeng P, Ma Y, Lin Z.	Bioinformatics. 2023 Jan 1;39(1):btac739. doi: 10.1093/bioinformatics/btac739.	Zeng P	Bioinformatics	2023	2022-11-16	PMC9805575		10.1093/bioinformatics/btac739
34130622	IOAT: an interactive tool for statistical analysis of omics data and clinical data	Wu L, Liu F, Cai H.	BMC Bioinformatics. 2021 Jun 15;22(1):326. doi: 10.1186/s12859-021-04253-x.	Wu L	BMC Bioinformatics	2021	2021-06-16	PMC8204560		10.1186/s12859-021-04253-x
33193699	Integration of Online Omics-Data Resources for Cancer Research	Das T, Andrieux G, Ahmed M, Chakraborty S.	Front Genet. 2020 Oct 23;11:578345. doi: 10.3389/fgene.2020.578345. eCollection 2020.	Das T	Front Genet	2020	2020-11-16	PMC7645150		10.3389/fgene.2020.578345
37329617	Geometric graph neural networks on multi-omics data to predict cancer survival outcomes	Zhu J, Oh JH, Simhal AK, Elkin R, Norton L, Deasy JO, Tannenbaum A.	Comput Biol Med. 2023 Sep;163:107117. doi: 10.1016/j.compbiomed.2023.107117. Epub 2023 Jun 9.	Zhu J	Comput Biol Med	2023	2023-06-17	PMC10638676	NIHMS1942898	10.1016/j.compbiomed.2023.107117
36661181	Proof-of-concept for incorporating mechanistic insights from multi-omics analyses of polymyxin B in combination with chloramphenicol against Klebsiella pneumoniae	Hanafin PO, Abdul Rahim N, Sharma R, Cess CG, Finley SD, Bergen PJ, Velkov T, Li J, Rao GG.	CPT Pharmacometrics Syst Pharmacol. 2023 Mar;12(3):387-400. doi: 10.1002/psp4.12923. Epub 2023 Feb 1.	Hanafin PO	CPT Pharmacometrics Syst Pharmacol	2023	2023-01-20	PMC10014067		10.1002/psp4.12923
37440713	Decoding the complexity of autophagy in maize endosperm development: Insights from a multi-omics approach	Shao Y, Sun J.	Plant Physiol. 2023 Sep 22;193(2):875-876. doi: 10.1093/plphys/kiad410.	Shao Y	Plant Physiol	2023	2023-07-13			10.1093/plphys/kiad410
38286723	Imaging Genomics and Multiomics: A Guide for Beginners Starting Radiomics-Based Research	Singh S, Mohajer B, Wells SA, Garg T, Hanneman K, Takahashi T, AlDandan O, McBee MP, Jawahar A.	Acad Radiol. 2024 Jun;31(6):2281-2291. doi: 10.1016/j.acra.2024.01.024. Epub 2024 Jan 28.	Singh S	Acad Radiol	2024	2024-01-29			10.1016/j.acra.2024.01.024
38096184	BioMOBS: A multi-omics visual analytics workflow for biomolecular insight generation	Heylen D, Peeters J, Aerts J, Ertaylan G, Hooyberghs J.	PLoS One. 2023 Dec 14;18(12):e0295361. doi: 10.1371/journal.pone.0295361. eCollection 2023.	Heylen D	PLoS One	2023	2023-12-14	PMC10721075		10.1371/journal.pone.0295361
37286031	Multi-omics integration and epilepsy: Towards a better understanding of biological mechanisms	Chong D, Jones NC, Schittenhelm RB, Anderson A, Casillas-Espinosa PM.	Prog Neurobiol. 2023 Aug;227:102480. doi: 10.1016/j.pneurobio.2023.102480. Epub 2023 Jun 6.	Chong D	Prog Neurobiol	2023	2023-06-07			10.1016/j.pneurobio.2023.102480
36929070	Multi-omics Data Deconvolution and Integration: New Methods, Insights, and Translational Implications	Wang X, Fridley BL.	Methods Mol Biol. 2023;2629:1-9. doi: 10.1007/978-1-0716-2986-4_1.	Wang X	Methods Mol Biol	2023	2023-03-17			10.1007/978-1-0716-2986-4_1
34702705	Omics big data and medical artificial intelligence	Wang XY, Qu HZ, Fang XD.	Yi Chuan. 2021 Oct 20;43(10):930-937. doi: 10.16288/j.yczz.21-215.	Wang XY	Yi Chuan	2021	2021-10-27			10.16288/j.yczz.21-215
36086920	Multiomics analyses and machine learning of nuclear receptor coactivator 6 reveal its essential role in hepatocellular carcinoma	Fang Y, Xu Y, Liao W, Ji T, Yu L, Li L, Pan M, Yang D.	Cancer Sci. 2023 Jan;114(1):75-90. doi: 10.1111/cas.15577. Epub 2022 Nov 7.	Fang Y	Cancer Sci	2023	2022-09-10	PMC9807532		10.1111/cas.15577
38239810	MODMS: a multi-omics database for facilitating biological studies on alfalfa (Medicago sativa L.)	Fang L, Liu T, Li M, Dong X, Han Y, Xu C, Li S, Zhang J, He X, Zhou Q, Luo D, Liu Z.	Hortic Res. 2023 Nov 27;11(1):uhad245. doi: 10.1093/hr/uhad245. eCollection 2024 Jan.	Fang L	Hortic Res	2023	2024-01-19	PMC10794946		10.1093/hr/uhad245
37546424	Multi-omics integrated analyzed the origin of intrahepatic mucinous cholangiocarcinoma: a case report	Zeng X, Ou H, Zeng C, Liu Q, Wang W, Yao J.	Front Oncol. 2023 Jul 21;13:1175707. doi: 10.3389/fonc.2023.1175707. eCollection 2023.	Zeng X	Front Oncol	2023	2023-08-07	PMC10401833		10.3389/fonc.2023.1175707
36461713	Multi-omics characterization of synthetic lethality-related molecular features: implications for SL-based therapeutic target screening	Weng S, Ruan H.	FEBS J. 2023 Mar;290(6):1477-1480. doi: 10.1111/febs.16692. Epub 2022 Dec 3.	Weng S	FEBS J	2023	2022-12-03			10.1111/febs.16692
35462278	Single-cell multiomics in neuroinflammation	Ingelfinger F, Beltrán E, Gerdes LA, Becher B.	Curr Opin Immunol. 2022 Jun;76:102180. doi: 10.1016/j.coi.2022.102180. Epub 2022 Apr 21.	Ingelfinger F	Curr Opin Immunol	2022	2022-04-24			10.1016/j.coi.2022.102180
34911979	TiMEG: an integrative statistical method for partially missing multi-omics data	Das S, Mukhopadhyay I.	Sci Rep. 2021 Dec 15;11(1):24077. doi: 10.1038/s41598-021-03034-z.	Das S	Sci Rep	2021	2021-12-16	PMC8674330		10.1038/s41598-021-03034-z
38670157	Prior knowledge-guided multilevel graph neural network for tumor risk prediction and interpretation via multi-omics data integration	Yan H, Weng D, Li D, Gu Y, Ma W, Liu Q.	Brief Bioinform. 2024 Mar 27;25(3):bbae184. doi: 10.1093/bib/bbae184.	Yan H	Brief Bioinform	2024	2024-04-26	PMC11052635		10.1093/bib/bbae184
37566077	Integration of Meta-Multi-Omics Data Using Probabilistic Graphs and External Knowledge	Can H, Chanumolu SK, Nielsen BD, Alvarez S, Naldrett MJ, Ünlü G, Otu HH.	Cells. 2023 Aug 4;12(15):1998. doi: 10.3390/cells12151998.	Can H	Cells	2023	2023-08-11	PMC10417344		10.3390/cells12151998
37887008	An Integrated Multi-Omics and Artificial Intelligence Framework for Advance Plant Phenotyping in Horticulture	Cembrowska-Lech D, Krzemińska A, Miller T, Nowakowska A, Adamski C, Radaczyńska M, Mikiciuk G, Mikiciuk M.	Biology (Basel). 2023 Sep 30;12(10):1298. doi: 10.3390/biology12101298.	Cembrowska-Lech D	Biology (Basel)	2023	2023-10-27	PMC10603917		10.3390/biology12101298
36434961	Multi-omics data fusion using adaptive GTO guided Non-negative matrix factorization for cancer subtype discovery	Bansal B, Sahoo A.	Comput Methods Programs Biomed. 2023 Jan;228:107246. doi: 10.1016/j.cmpb.2022.107246. Epub 2022 Nov 16.	Bansal B	Comput Methods Programs Biomed	2023	2022-11-26			10.1016/j.cmpb.2022.107246
36199022	Benchmark study of feature selection strategies for multi-omics data	Li Y, Mansmann U, Du S, Hornung R.	BMC Bioinformatics. 2022 Oct 5;23(1):412. doi: 10.1186/s12859-022-04962-x.	Li Y	BMC Bioinformatics	2022	2022-10-05	PMC9533501		10.1186/s12859-022-04962-x
34224318	Multi-omics landscape of circadian rhythm pathway alterations in Glioma	Zhang C, Xu J, Chen L, Lin X.	Bioengineered. 2021 Dec;12(1):3294-3308. doi: 10.1080/21655979.2021.1947075.	Zhang C	Bioengineered	2021	2021-07-05	PMC8806853		10.1080/21655979.2021.1947075
31672996	The Personal Genome Project-UK, an open access resource of human multi-omics data	Chervova O, Conde L, Guerra-Assunção JA, Moghul I, Webster AP, Berner A, Larose Cadieux E, Tian Y, Voloshin V, Jesus TF, Hamoudi R, Herrero J, Beck S.	Sci Data. 2019 Oct 31;6(1):257. doi: 10.1038/s41597-019-0205-4.	Chervova O	Sci Data	2019	2019-11-02	PMC6823446		10.1038/s41597-019-0205-4
31003499	Systems Biology and Multi-Omics Integration: Viewpoints from the Metabolomics Research Community	Pinu FR, Beale DJ, Paten AM, Kouremenos K, Swarup S, Schirra HJ, Wishart D.	Metabolites. 2019 Apr 18;9(4):76. doi: 10.3390/metabo9040076.	Pinu FR	Metabolites	2019	2019-04-21	PMC6523452		10.3390/metabo9040076
38052868	Endocrinology in the multi-omics era	Shilo S, Segal E.	Nat Rev Endocrinol. 2024 Feb;20(2):73-74. doi: 10.1038/s41574-023-00931-3.	Shilo S	Nat Rev Endocrinol	2024	2023-12-05			10.1038/s41574-023-00931-3
36524118	Editorial: The role of multi-omics variants in tumor immunity and immunotherapy	Chen S, Xu H, Guo C, Liu Z, Han X.	Front Immunol. 2022 Nov 29;13:1098825. doi: 10.3389/fimmu.2022.1098825. eCollection 2022.	Chen S	Front Immunol	2022	2022-12-16	PMC9745164		10.3389/fimmu.2022.1098825
33246093	Application of multiomics sequencing and advances in the molecular mechanisms of pancreatic neuroendocrine neoplasms	Jiang R, Hong X, Zhao Y, Wu W.	Cancer Lett. 2021 Feb 28;499:39-48. doi: 10.1016/j.canlet.2020.11.012. Epub 2020 Nov 24.	Jiang R	Cancer Lett	2021	2020-11-27			10.1016/j.canlet.2020.11.012
38678464	Unlocking Skin's Symphony: Single-Cell and Spatial Transcriptomics Reveal the Harmonious Interplay among Diverse Cell Populations	Ganier C.	J Invest Dermatol. 2024 Apr 26:S0022-202X(24)00282-3. doi: 10.1016/j.jid.2024.01.039. Online ahead of print.	Ganier C	J Invest Dermatol	2024	2024-04-28			10.1016/j.jid.2024.01.039
37857602	Uncovering Interactions between Plant Metabolism and Plant-Associated Bacteria in Huanglongbing-Affected Citrus Cultivars Using Multiomics Analysis and Machine Learning	Li J, Gmitter FG Jr, Zhang B, Wang Y.	J Agric Food Chem. 2023 Nov 1;71(43):16391-16401. doi: 10.1021/acs.jafc.3c04460. Epub 2023 Oct 19.	Li J	J Agric Food Chem	2023	2023-10-19			10.1021/acs.jafc.3c04460
37673824	A deep learning approach based on multi-omics data integration to construct a risk stratification prediction model for skin cutaneous melanoma	Li W, Huang Q, Peng Y, Pan S, Hu M, Wang P, He Y.	J Cancer Res Clin Oncol. 2023 Nov;149(17):15923-15938. doi: 10.1007/s00432-023-05358-x. Epub 2023 Sep 7.	Li W	J Cancer Res Clin Oncol	2023	2023-09-06			10.1007/s00432-023-05358-x
37664957	A multi-omics analysis strategy reveals the molecular mechanism of the inhibition of Escherichia coli O157:H7 by anthocyanins from Aronia melanocarpa and its application	Deng H, Zhu J, Li L, Meng X.	Food Funct. 2023 Sep 19;14(18):8575-8585. doi: 10.1039/d3fo00406f.	Deng H	Food Funct	2023	2023-09-04			10.1039/d3fo00406f
37147821	[Multi-omics approaches for revealing the etiology of cancer: from genomics, exposomics, metabolomics to system epidemiology]	Wang YZ, Shen HB.	Zhonghua Liu Xing Bing Xue Za Zhi. 2023 Apr 10;44(4):521-528. doi: 10.3760/cma.j.cn112338-20221201-01026.	Wang YZ	Zhonghua Liu Xing Bing Xue Za Zhi	2023	2023-05-06			10.3760/cma.j.cn112338-20221201-01026
38557676	Leveraging multi-omics data to empower quantitative systems pharmacology in immuno-oncology	Arulraj T, Wang H, Ippolito A, Zhang S, Fertig EJ, Popel AS.	Brief Bioinform. 2024 Mar 27;25(3):bbae131. doi: 10.1093/bib/bbae131.	Arulraj T	Brief Bioinform	2024	2024-04-01	PMC10982948		10.1093/bib/bbae131
38804617	Integrative multiomics analysis identifies molecular subtypes and potential targets of hepatocellular carcinoma	Yang S, Zheng L, Li L, Zhang J, Wang J, Zhao H, Chen Y, Liu X, Gan H, Chen J, Yan M, He C, Li K, Ding C, Li Y.	Clin Transl Med. 2024 Jun;14(6):e1727. doi: 10.1002/ctm2.1727.	Yang S	Clin Transl Med	2024	2024-05-28	PMC11131356		10.1002/ctm2.1727
38219012	Weed biology and management in the multi-omics era: Progress and perspectives	Chen K, Yang H, Wu D, Peng Y, Lian L, Bai L, Wang L.	Plant Commun. 2024 Apr 8;5(4):100816. doi: 10.1016/j.xplc.2024.100816. Epub 2024 Jan 12.	Chen K	Plant Commun	2024	2024-01-14	PMC11009161		10.1016/j.xplc.2024.100816
38070154	MMCL-CDR: enhancing cancer drug response prediction with multi-omics and morphology images contrastive representation learning	Li Y, Guo Z, Gao X, Wang G.	Bioinformatics. 2023 Dec 1;39(12):btad734. doi: 10.1093/bioinformatics/btad734.	Li Y	Bioinformatics	2023	2023-12-09	PMC10756335		10.1093/bioinformatics/btad734
38536899	Multi-Omics and Single-Cell Omics: New Tools in Drug Target Discovery	Loscalzo J.	Arterioscler Thromb Vasc Biol. 2024 Apr;44(4):759-762. doi: 10.1161/ATVBAHA.124.320686. Epub 2024 Mar 27.	Loscalzo J	Arterioscler Thromb Vasc Biol	2024	2024-03-27	PMC10977648	NIHMS1969733	10.1161/ATVBAHA.124.320686
37625948	Medicinal plants enter the single-cell multi-omics era	Burlat V, Papon N, Courdavault V.	Trends Plant Sci. 2023 Nov;28(11):1205-1207. doi: 10.1016/j.tplants.2023.08.005. Epub 2023 Aug 23.	Burlat V	Trends Plant Sci	2023	2023-08-25			10.1016/j.tplants.2023.08.005
38026650	Editorial: Vetinformatics: an insight for decoding livestock systems through in silico biology	Kim JM, Pathak RK.	Front Vet Sci. 2023 Oct 30;10:1292733. doi: 10.3389/fvets.2023.1292733. eCollection 2023.	Kim JM	Front Vet Sci	2023	2023-11-29	PMC10643129		10.3389/fvets.2023.1292733
38099413	Comprehensive Multiomics Analysis of Monozygotic Twin Discordant for Double Outlet Right Ventricle	Liu Z, Li N, Pan X, Li J, Li S, Li Q, Li P, Deng Y, Chen F, Jiang H, Wang W, Mu D, Yu P, Zhu J.	Twin Res Hum Genet. 2023 Dec 15:1-9. doi: 10.1017/thg.2023.51. Online ahead of print.	Liu Z	Twin Res Hum Genet	2023	2023-12-15			10.1017/thg.2023.51
37105855	Integrated multiomics reveal the molecular characteristics of conjoined twin fetuses	Chen Y, Chen W, Wang Y, Wei Y, Huang J.	Reprod Biomed Online. 2023 Jul;47(1):26-34. doi: 10.1016/j.rbmo.2023.03.001. Epub 2023 Mar 7.	Chen Y	Reprod Biomed Online	2023	2023-04-27			10.1016/j.rbmo.2023.03.001
36221114	Multiomics surface receptor profiling of the NCI-60 tumor cell panel uncovers novel theranostics for cancer immunotherapy	Heumos S, Dehn S, Bräutigam K, Codrea MC, Schürch CM, Lauer UM, Nahnsen S, Schindler M.	Cancer Cell Int. 2022 Oct 11;22(1):311. doi: 10.1186/s12935-022-02710-y.	Heumos S	Cancer Cell Int	2022	2022-10-11	PMC9555072		10.1186/s12935-022-02710-y
36063365	Multiomics reveals an essential role of long-distance translocation in regulating plant cadmium resistance and grain accumulation in allohexaploid wheat (Triticum aestivum)	Hua YP, Chen JF, Zhou T, Zhang TY, Shen DD, Feng YN, Guan PF, Huang SM, Zhou ZF, Huang JY, Yue CP.	J Exp Bot. 2022 Dec 8;73(22):7516-7537. doi: 10.1093/jxb/erac364.	Hua YP	J Exp Bot	2022	2022-09-05			10.1093/jxb/erac364
36780321	Unlocking the potential of molecular-driven stratification for osteosarcoma treatment and prognosis	Moquin-Beaudry G, da Costa MEM, Gaspar N, Marchais A.	Oncotarget. 2023 Feb 11;14:132. doi: 10.18632/oncotarget.28364.	Moquin-Beaudry G	Oncotarget	2023	2023-02-13	PMC9924824		10.18632/oncotarget.28364
38282145	Constructing a personalized prognostic risk model for colorectal cancer using machine learning and multi-omics approach based on epithelial-mesenchymal transition-related genes	Zhang S, Fan W, He D.	J Gene Med. 2024 Jan;26(1):e3660. doi: 10.1002/jgm.3660.	Zhang S	J Gene Med	2024	2024-01-28			10.1002/jgm.3660
38247523	Application of Multi-Omics Technologies to the Study of Phytochromes in Plants	Wu S, Gao Y, Zhang Q, Liu F, Hu W.	Antioxidants (Basel). 2024 Jan 14;13(1):99. doi: 10.3390/antiox13010099.	Wu S	Antioxidants (Basel)	2024	2024-01-22	PMC10812741		10.3390/antiox13010099
38105215	TCGAplot: an R package for integrative pan-cancer analysis and visualization of TCGA multi-omics data	Liao C, Wang X.	BMC Bioinformatics. 2023 Dec 17;24(1):483. doi: 10.1186/s12859-023-05615-3.	Liao C	BMC Bioinformatics	2023	2023-12-17	PMC10726608		10.1186/s12859-023-05615-3
37330848	Multi-omics analysis provides insights intro lysine accumulation in quinoa (Chenopodium quinoa Willd.) sprouts	Niu M, Chen X, Zhou W, Guo Y, Yuan X, Cui J, Shen Z, Su N.	Food Res Int. 2023 Sep;171:113026. doi: 10.1016/j.foodres.2023.113026. Epub 2023 May 30.	Niu M	Food Res Int	2023	2023-06-18			10.1016/j.foodres.2023.113026
37316075	A review on matcha: Chemical composition, health benefits, with insights on its quality control by applying chemometrics and multi-omics	Phuah YQ, Chang SK, Ng WJ, Lam MQ, Ee KY.	Food Res Int. 2023 Aug;170:113007. doi: 10.1016/j.foodres.2023.113007. Epub 2023 May 23.	Phuah YQ	Food Res Int	2023	2023-06-14			10.1016/j.foodres.2023.113007
35925812	Multi-Omics and Artificial Intelligence-Guided Data Integration in Chronic Liver Disease: Prospects and Challenges for Precision Medicine	Lin B, Ma Y, Wu S.	OMICS. 2022 Aug;26(8):415-421. doi: 10.1089/omi.2022.0079. Epub 2022 Aug 4.	Lin B	OMICS	2022	2022-08-04			10.1089/omi.2022.0079
35638426	GpemDB: A Scalable Database Architecture with the Multi-omics Entity-relationship Model to Integrate Heterogeneous Big-data for Precise Crop Breeding	Gong L, Lou Q, Yu C, Chen Y, Hong J, Wu W, Fan S, Chen L, Liu C.	Front Biosci (Landmark Ed). 2022 May 17;27(5):159. doi: 10.31083/j.fbl2705159.	Gong L	Front Biosci (Landmark Ed)	2022	2022-05-31			10.31083/j.fbl2705159
33248648	Multi-omics integration in biomedical research - A metabolomics-centric review	Wörheide MA, Krumsiek J, Kastenmüller G, Arnold M.	Anal Chim Acta. 2021 Jan 2;1141:144-162. doi: 10.1016/j.aca.2020.10.038. Epub 2020 Oct 22.	Wörheide MA	Anal Chim Acta	2021	2020-11-29	PMC7701361	NIHMS1642248	10.1016/j.aca.2020.10.038
32339094	Diagnostic classification of cancers using extreme gradient boosting algorithm and multi-omics data	Ma B, Meng F, Yan G, Yan H, Chai B, Song F.	Comput Biol Med. 2020 Jun;121:103761. doi: 10.1016/j.compbiomed.2020.103761. Epub 2020 Apr 16.	Ma B	Comput Biol Med	2020	2020-04-28			10.1016/j.compbiomed.2020.103761
37948800	Multi-omics in food safety and authenticity in terms of food components	Su G, Yu C, Liang S, Wang W, Wang H.	Food Chem. 2024 Mar 30;437(Pt 2):137943. doi: 10.1016/j.foodchem.2023.137943. Epub 2023 Nov 7.	Su G	Food Chem	2024	2023-11-10			10.1016/j.foodchem.2023.137943
35604556	Integrated Multiomics, Bioinformatics, and Computational Modeling Approaches to Central Metabolism in Organs	Cortassa S, Villon P, Sollott SJ, Aon MA.	Methods Mol Biol. 2022;2399:151-170. doi: 10.1007/978-1-0716-1831-8_7.	Cortassa S	Methods Mol Biol	2022	2022-05-23	PMC10074476	NIHMS1881570	10.1007/978-1-0716-1831-8_7
35105358	MUON: multimodal omics analysis framework	Bredikhin D, Kats I, Stegle O.	Genome Biol. 2022 Feb 1;23(1):42. doi: 10.1186/s13059-021-02577-8.	Bredikhin D	Genome Biol	2022	2022-02-02	PMC8805324		10.1186/s13059-021-02577-8
31452355	Art-omics: multi-omics meet archaeology and art conservation	Vilanova C, Porcar M.	Microb Biotechnol. 2020 Mar;13(2):435-441. doi: 10.1111/1751-7915.13480. Epub 2019 Aug 27.	Vilanova C	Microb Biotechnol	2020	2019-08-28	PMC7017809		10.1111/1751-7915.13480
30633566	Immunometabolism: A Multi-Omics Approach to Interpreting the Influence of Exercise and Diet on the Immune System	Nieman DC, Lila MA, Gillitt ND.	Annu Rev Food Sci Technol. 2019 Mar 25;10:341-363. doi: 10.1146/annurev-food-032818-121316. Epub 2019 Jan 11.	Nieman DC	Annu Rev Food Sci Technol	2019	2019-01-12			10.1146/annurev-food-032818-121316
30495971	A Dynamic Scale-Free Network Particle Swarm Optimization for Extracting Features on Multi-Omics Data	Li H, Li SJ, Shang J, Liu JX, Zheng CH.	J Comput Biol. 2019 Aug;26(8):769-781. doi: 10.1089/cmb.2018.0185. Epub 2018 Nov 29.	Li H	J Comput Biol	2019	2018-11-30			10.1089/cmb.2018.0185
38390744	Multiomics Approach Reveals Serum Biomarker Candidates for Congenital Zika Syndrome	Sosa-Acosta P, Quiñones-Vega M, Guedes JS, Rocha D, Guida L, Vasconcelos Z, Nogueira FCS, Domont GB.	J Proteome Res. 2024 Apr 5;23(4):1200-1220. doi: 10.1021/acs.jproteome.3c00677. Epub 2024 Feb 23.	Sosa-Acosta P	J Proteome Res	2024	2024-02-23			10.1021/acs.jproteome.3c00677
37068318	Integrated multiomics analyses unveil the implication of a costimulatory molecule score on tumor aggressiveness and immune evasion in breast cancer: A large-scale study through over 8,000 patients	Zhang D, Wang Y, Zhao F, Yang Q.	Comput Biol Med. 2023 Jun;159:106866. doi: 10.1016/j.compbiomed.2023.106866. Epub 2023 Apr 5.	Zhang D	Comput Biol Med	2023	2023-04-17			10.1016/j.compbiomed.2023.106866
38779320	Editorial: Pulmonary hypertension: from bench to bedside	Foris V, Olschewski A.	Front Physiol. 2024 May 8;15:1421654. doi: 10.3389/fphys.2024.1421654. eCollection 2024.	Foris V	Front Physiol	2024	2024-05-23	PMC11109390		10.3389/fphys.2024.1421654
37553832	MaizeNetome: A multi-omics network database for functional genomics in maize	Feng JW, Han L, Liu H, Xie WZ, Liu H, Li L, Chen LL.	Mol Plant. 2023 Aug 7;16(8):1229-1231. doi: 10.1016/j.molp.2023.08.002. Epub 2023 Aug 8.	Feng JW	Mol Plant	2023	2023-08-09			10.1016/j.molp.2023.08.002
36545971	New insights on murine γδ T cells from single-cell multi-omics	Tan L, Inácio D, Prinz I, Silva-Santos B.	Sci Bull (Beijing). 2022 Jun 15;67(11):1102-1104. doi: 10.1016/j.scib.2022.03.008. Epub 2022 Mar 11.	Tan L	Sci Bull (Beijing)	2022	2022-12-22			10.1016/j.scib.2022.03.008
34639125	Multiomics and Health: A Holistic Approach to Better Understand the Role of the Microbiome	Toranzos GA, Santiago-Rodriguez TM.	Int J Mol Sci. 2021 Oct 5;22(19):10786. doi: 10.3390/ijms221910786.	Toranzos GA	Int J Mol Sci	2021	2021-10-13	PMC8509316		10.3390/ijms221910786
37682479	A Practical Guide to Inferring Multi-Omics Networks in Plant Systems	Clark NM, Hurgobin B, Kelley DR, Lewsey MG, Walley JW.	Methods Mol Biol. 2023;2698:233-257. doi: 10.1007/978-1-0716-3354-0_15.	Clark NM	Methods Mol Biol	2023	2023-09-08			10.1007/978-1-0716-3354-0_15
33887487	Feature Selection Methods for Protein Biomarker Discovery from Proteomics or Multiomics Data	Shi Z, Wen B, Gao Q, Zhang B.	Mol Cell Proteomics. 2021;20:100083. doi: 10.1016/j.mcpro.2021.100083. Epub 2021 Apr 20.	Shi Z	Mol Cell Proteomics	2021	2021-04-22	PMC8165452		10.1016/j.mcpro.2021.100083
32913254	A gene prioritization method based on a swine multi-omics knowledgebase and a deep learning model	Fu Y, Xu J, Tang Z, Wang L, Yin D, Fan Y, Zhang D, Deng F, Zhang Y, Zhang H, Wang H, Xing W, Yin L, Zhu S, Zhu M, Yu M, Li X, Liu X, Yuan X, Zhao S.	Commun Biol. 2020 Sep 10;3(1):502. doi: 10.1038/s42003-020-01233-4.	Fu Y	Commun Biol	2020	2020-09-11	PMC7483748		10.1038/s42003-020-01233-4
31312515	iOmicsPASS: network-based integration of multiomics data for predictive subnetwork discovery	Koh HWL, Fermin D, Vogel C, Choi KP, Ewing RM, Choi H.	NPJ Syst Biol Appl. 2019 Jul 9;5:22. doi: 10.1038/s41540-019-0099-y. eCollection 2019.	Koh HWL	NPJ Syst Biol Appl	2019	2019-07-18	PMC6616462		10.1038/s41540-019-0099-y
37261991	Study on the Mechanism of Naoxintong in the Treatment of Cerebral Ischemia-Reperfusion Injury Based on a Multiomics Method	Zhou H, Fang N, Zhou P, Lin B, Wei X, Fu W, Ding Z, Yang J, Wan H.	Rejuvenation Res. 2023 Aug;26(4):159-169. doi: 10.1089/rej.2023.0009. Epub 2023 Jul 24.	Zhou H	Rejuvenation Res	2023	2023-06-01			10.1089/rej.2023.0009
38057519	Spatially resolved multiomics	Tang L.	Nat Methods. 2023 Dec;20(12):1871. doi: 10.1038/s41592-023-02110-8.	Tang L	Nat Methods	2023	2023-12-06			10.1038/s41592-023-02110-8
38969723	A machine learning tool for spatial multi-omics		Nat Methods. 2024 Jul 5. doi: 10.1038/s41592-024-02358-8. Online ahead of print.		Nat Methods	2024	2024-07-05			10.1038/s41592-024-02358-8
38290765	Scbean: a python library for single-cell multi-omics data analysis	Zhang H, Wang Y, Lian B, Wang Y, Li X, Wang T, Shang X, Yang H, Aziz A, Hu J.	Bioinformatics. 2024 Feb 1;40(2):btae053. doi: 10.1093/bioinformatics/btae053.	Zhang H	Bioinformatics	2024	2024-01-30	PMC10868338		10.1093/bioinformatics/btae053
38006718	Metabolome subtyping reveals multi-omics characteristics and biological heterogeneity in major psychiatric disorders	Hao M, Qin Y, Li Y, Tang Y, Ma Z, Tan J, Jin L, Wang F, Gong X.	Psychiatry Res. 2023 Dec;330:115605. doi: 10.1016/j.psychres.2023.115605. Epub 2023 Nov 13.	Hao M	Psychiatry Res	2023	2023-11-25			10.1016/j.psychres.2023.115605
37761935	Towards In Silico Identification of Genes Contributing to Similarity of Patients' Multi-Omics Profiles: A Case Study of Acute Myeloid Leukemia	Batten DJ, Crofts JJ, Chuzhanova N.	Genes (Basel). 2023 Sep 13;14(9):1795. doi: 10.3390/genes14091795.	Batten DJ	Genes (Basel)	2023	2023-09-28	PMC10531350		10.3390/genes14091795
37240180	Multi-Omics Data Integration Reveals Key Variables Contributing to Subgingival Microbiome Dysbiosis-Induced Inflammatory Response in a Hyperglycemic Microenvironment	Lafleur S, Bodein A, Mbuya Malaïka Mutombo J, Mathieu A, Joly Beauparlant C, Minne X, Chandad F, Droit A, Houde VP.	Int J Mol Sci. 2023 May 16;24(10):8832. doi: 10.3390/ijms24108832.	Lafleur S	Int J Mol Sci	2023	2023-05-27	PMC10218861		10.3390/ijms24108832
38868335	Applying multi-omics toward tumor microbiome research	Zhang N, Kandalai S, Zhou X, Hossain F, Zheng Q.	Imeta. 2023 Jan 9;2(1):e73. doi: 10.1002/imt2.73. eCollection 2023 Feb.	Zhang N	Imeta	2023	2024-06-13	PMC10989946		10.1002/imt2.73
36493776	A population-based study of precision health assessments using multi-omics network-derived biological functional modules	Zhang W, Wan Z, Li X, Li R, Luo L, Song Z, Miao Y, Li Z, Wang S, Shan Y, Li Y, Chen B, Zhen H, Sun Y, Fang M, Ding J, Yan Y, Zong Y, Wang Z, Zhang W, Yang H, Yang S, Wang J, Jin X, Wang R, Chen P, Min J, Zeng Y, Li T, Xu X, Nie C.	Cell Rep Med. 2022 Dec 20;3(12):100847. doi: 10.1016/j.xcrm.2022.100847. Epub 2022 Dec 8.	Zhang W	Cell Rep Med	2022	2022-12-09	PMC9798030		10.1016/j.xcrm.2022.100847
35977841	dbEmbryo multi-omics database for analyses of synergistic regulation in early mammalian embryo development	Huang X, Tang X, Bai X, Li H, Tao H, Wang J, Li Y, Sun Y, Zheng Y, Xu X, Wang L, Ding Y, Lu M, Zhou P, Bo X, Li H, Chen H.	Genome Res. 2022 Aug 17;32(8):1612-25. doi: 10.1101/gr.276744.122. Online ahead of print.	Huang X	Genome Res	2022	2022-08-17	PMC9435744		10.1101/gr.276744.122
35910046	SMGR: a joint statistical method for integrative analysis of single-cell multi-omics data	Song Q, Zhu X, Jin L, Chen M, Zhang W, Su J.	NAR Genom Bioinform. 2022 Jul 27;4(3):lqac056. doi: 10.1093/nargab/lqac056. eCollection 2022 Sep.	Song Q	NAR Genom Bioinform	2022	2022-08-01	PMC9326599		10.1093/nargab/lqac056
35439677	Multi-omics approaches for biomarker discovery in early ovarian cancer diagnosis	Xiao Y, Bi M, Guo H, Li M.	EBioMedicine. 2022 May;79:104001. doi: 10.1016/j.ebiom.2022.104001. Epub 2022 Apr 16.	Xiao Y	EBioMedicine	2022	2022-04-19	PMC9035645		10.1016/j.ebiom.2022.104001
35186034	MoGCN: A Multi-Omics Integration Method Based on Graph Convolutional Network for Cancer Subtype Analysis	Li X, Ma J, Leng L, Han M, Li M, He F, Zhu Y.	Front Genet. 2022 Feb 2;13:806842. doi: 10.3389/fgene.2022.806842. eCollection 2022.	Li X	Front Genet	2022	2022-02-21	PMC8847688		10.3389/fgene.2022.806842
32170810	Multi-Omics Reveals Impact of Cysteine Feed Concentration and Resulting Redox Imbalance on Cellular Energy Metabolism and Specific Productivity in CHO Cell Bioprocessing	Ali AS, Chen R, Raju R, Kshirsagar R, Gilbert A, Zang L, Karger BL, Ivanov AR.	Biotechnol J. 2020 Aug;15(8):e1900565. doi: 10.1002/biot.201900565. Epub 2020 Apr 3.	Ali AS	Biotechnol J	2020	2020-03-15	PMC7880547	NIHMS1665708	10.1002/biot.201900565
28040685	Using knowledge-driven genomic interactions for multi-omics data analysis: metadimensional models for predicting clinical outcomes in ovarian carcinoma	Kim D, Li R, Lucas A, Verma SS, Dudek SM, Ritchie MD.	J Am Med Inform Assoc. 2017 May 1;24(3):577-587. doi: 10.1093/jamia/ocw165.	Kim D	J Am Med Inform Assoc	2017	2017-01-02	PMC5391734		10.1093/jamia/ocw165
37212325	Multi-omics data reveals novel impacts of human papillomavirus integration on the epigenomic and transcriptomic signatures of cervical tumorigenesis	Zeng X, Wang Y, Liu B, Rao X, Cao C, Peng F, Zhi W, Wu P, Peng T, Wei Y, Chu T, Xu M, Xu Y, Ding W, Li G, Lin S, Wu P.	J Med Virol. 2023 May;95(5):e28789. doi: 10.1002/jmv.28789.	Zeng X	J Med Virol	2023	2023-05-22			10.1002/jmv.28789
36924730	Gene function and cell surface protein association analysis based on single-cell multiomics data	Hu H, Feng Z, Lin H, Cheng J, Lyu J, Zhang Y, Zhao J, Xu F, Lin T, Zhao Q, Shuai J.	Comput Biol Med. 2023 May;157:106733. doi: 10.1016/j.compbiomed.2023.106733. Epub 2023 Mar 1.	Hu H	Comput Biol Med	2023	2023-03-16			10.1016/j.compbiomed.2023.106733
35224615	DLRAPom: a hybrid pipeline of Optimized XGBoost-guided integrative multiomics analysis for identifying targetable disease-related lncRNA-miRNA-mRNA regulatory axes	Shen C, Li H, Li M, Niu Y, Liu J, Zhu L, Gui H, Han W, Wang H, Zhang W, Wang X, Luo X, Sun Y, Yan J, Guan F.	Brief Bioinform. 2022 Mar 10;23(2):bbac046. doi: 10.1093/bib/bbac046.	Shen C	Brief Bioinform	2022	2022-02-28	PMC8921741		10.1093/bib/bbac046
37759808	Multi-Omics Analyses Reveal Mitochondrial Dysfunction Contributing to Temozolomide Resistance in Glioblastoma Cells	Zhang H, Chen Y, Liu X, Deng H.	Biomolecules. 2023 Sep 19;13(9):1408. doi: 10.3390/biom13091408.	Zhang H	Biomolecules	2023	2023-09-28	PMC10526285		10.3390/biom13091408
36706315	Advancing Targeted Protein Degradation via Multiomics Profiling and Artificial Intelligence	Duran-Frigola M, Cigler M, Winter GE.	J Am Chem Soc. 2023 Feb 8;145(5):2711-2732. doi: 10.1021/jacs.2c11098. Epub 2023 Jan 27.	Duran-Frigola M	J Am Chem Soc	2023	2023-01-27	PMC9912273		10.1021/jacs.2c11098
35733851	Advances in Single-Cell Multi-Omics and Application in Cardiovascular Research	Zhang X, Qiu H, Zhang F, Ding S.	Front Cell Dev Biol. 2022 Jun 6;10:883861. doi: 10.3389/fcell.2022.883861. eCollection 2022.	Zhang X	Front Cell Dev Biol	2022	2022-06-23	PMC9207481		10.3389/fcell.2022.883861
32765578	Unraveling Heterogeneity in Transcriptome and Its Regulation Through Single-Cell Multi-Omics Technologies	Xing QR, Cipta NO, Hamashima K, Liou YC, Koh CG, Loh YH.	Front Genet. 2020 Jul 17;11:662. doi: 10.3389/fgene.2020.00662. eCollection 2020.	Xing QR	Front Genet	2020	2020-08-09	PMC7380244		10.3389/fgene.2020.00662
32223079	Single-Cell Multi-Omics and Its Prospective Application in Cancer Biology	Peng A, Mao X, Zhong J, Fan S, Hu Y.	Proteomics. 2020 Jul;20(13):e1900271. doi: 10.1002/pmic.201900271. Epub 2020 Apr 30.	Peng A	Proteomics	2020	2020-03-31			10.1002/pmic.201900271
38955118	Performance comparison between multi-level gene expression data in cancer subgroup classification	Jeyananthan P.	Pathol Res Pract. 2024 Jun 27;260:155419. doi: 10.1016/j.prp.2024.155419. Online ahead of print.	Jeyananthan P	Pathol Res Pract	2024	2024-07-02			10.1016/j.prp.2024.155419
38166815	Prediction of injury localization in preoperative patients with gastrointestinal perforation: a multiomics model analysis	Lu P, Luo Y, Ying Z, Zhang J, Tu X, Chen L, Chen X, Cao Y, Huang Z.	BMC Gastroenterol. 2024 Jan 2;24(1):6. doi: 10.1186/s12876-023-03092-9.	Lu P	BMC Gastroenterol	2024	2024-01-03	PMC10759549		10.1186/s12876-023-03092-9
36995007	Bioinformatics Strategies for the Analysis and Integration of Large-Scale Multiomics Data	Tesi N, van der Lee S, Hulsman M, Holstege H, Reinders M.	J Gerontol A Biol Sci Med Sci. 2023 Mar 30;78(4):659-662. doi: 10.1093/gerona/glad005.	Tesi N	J Gerontol A Biol Sci Med Sci	2023	2023-03-30			10.1093/gerona/glad005
38279573	An Emerging Approach of Age-Related Hearing Loss Research: Application of Integrated Multi-Omics Analysis	Liu Y, Zeng X, Zhang H.	Adv Biol (Weinh). 2024 Apr;8(4):e2300613. doi: 10.1002/adbi.202300613. Epub 2024 Jan 26.	Liu Y	Adv Biol (Weinh)	2024	2024-01-27			10.1002/adbi.202300613
38234840	Investigative needle core biopsies for multi-omics in Glioblastoma	Yu KKH, Basu S, Baquer G, Ahn R, Gantchev J, Jindal S, Regan MS, Abou-Mrad Z, Prabhu MC, Williams MJ, D'Souza AD, Malinowski SW, Hopland K, Elhanati Y, Stopka SA, Stortchevoi A, He Z, Sun J, Chen Y, Espejo AB, Chow KH, Yerrum S, Kao PL, Kerrigan BP, Norberg L, Nielsen D; GBM TeamLab; Puduvalli VK, Huse J, Beroukhim R, Kim YSB, Goswami S, Boire A, Frisken S, Cima MJ, Holdhoff M, Lucas CG, Bettegow…	medRxiv [Preprint]. 2023 Dec 31:2023.12.29.23300541. doi: 10.1101/2023.12.29.23300541.	Yu KKH	medRxiv	2023	2024-01-18	PMC10793534		10.1101/2023.12.29.23300541
36551266	Deep-Learning Algorithm and Concomitant Biomarker Identification for NSCLC Prediction Using Multi-Omics Data Integration	Park MK, Lim JM, Jeong J, Jang Y, Lee JW, Lee JC, Kim H, Koh E, Hwang SJ, Kim HG, Kim KC.	Biomolecules. 2022 Dec 8;12(12):1839. doi: 10.3390/biom12121839.	Park MK	Biomolecules	2022	2022-12-23	PMC9775093		10.3390/biom12121839
34111889	Single-cell multi-omics sequencing: application trends, COVID-19, data analysis issues and prospects	Huo L, Jiao Li J, Chen L, Yu Z, Hutvagner G, Li J.	Brief Bioinform. 2021 Nov 5;22(6):bbab229. doi: 10.1093/bib/bbab229.	Huo L	Brief Bioinform	2021	2021-06-10	PMC8344433		10.1093/bib/bbab229
32854705	Constructing cancer patient-specific and group-specific gene networks with multi-omics data	Lee W, Huang DS, Han K.	BMC Med Genomics. 2020 Aug 27;13(Suppl 6):81. doi: 10.1186/s12920-020-00736-7.	Lee W	BMC Med Genomics	2020	2020-08-29	PMC7450550		10.1186/s12920-020-00736-7
37789394	Application of single-cell multi-omics approaches in horticulture research	Zhang J, Ahmad M, Gao H.	Mol Hortic. 2023 Sep 26;3(1):18. doi: 10.1186/s43897-023-00067-y.	Zhang J	Mol Hortic	2023	2023-10-03	PMC10521458		10.1186/s43897-023-00067-y
37641326	Invited review: Current perspectives for analyzing the dairy biofilms by integrated multiomics	Yuan L, Dai H, He G, Yang Z, Jiao X.	J Dairy Sci. 2023 Dec;106(12):8181-8192. doi: 10.3168/jds.2023-23306. Epub 2023 Aug 23.	Yuan L	J Dairy Sci	2023	2023-08-29			10.3168/jds.2023-23306
37240834	Progress and Challenges of Immunotherapy Predictive Biomarkers for Triple Negative Breast Cancer in the Era of Single-Cell Multi-Omics	Yu J, Guo Z, Wang L.	Life (Basel). 2023 May 16;13(5):1189. doi: 10.3390/life13051189.	Yu J	Life (Basel)	2023	2023-05-27	PMC10221869		10.3390/life13051189
35992090	Tissue-specific identification of multi-omics features for pan-cancer drug response prediction	Zhao Z, Wang S, Zucknick M, Aittokallio T.	iScience. 2022 Jul 19;25(8):104767. doi: 10.1016/j.isci.2022.104767. eCollection 2022 Aug 19.	Zhao Z	iScience	2022	2022-08-22	PMC9385562		10.1016/j.isci.2022.104767
35727848	SCRaPL: A Bayesian hierarchical framework for detecting technical associates in single cell multiomics data	Maniatis C, Vallejos CA, Sanguinetti G.	PLoS Comput Biol. 2022 Jun 21;18(6):e1010163. doi: 10.1371/journal.pcbi.1010163. eCollection 2022 Jun.	Maniatis C	PLoS Comput Biol	2022	2022-06-21	PMC9249169		10.1371/journal.pcbi.1010163
31781153	Microbiome Multi-Omics Network Analysis: Statistical Considerations, Limitations, and Opportunities	Jiang D, Armour CR, Hu C, Mei M, Tian C, Sharpton TJ, Jiang Y.	Front Genet. 2019 Nov 8;10:995. doi: 10.3389/fgene.2019.00995. eCollection 2019.	Jiang D	Front Genet	2019	2019-11-30	PMC6857202		10.3389/fgene.2019.00995
30137012	Integration of Multi-omics Data for Gene Regulatory Network Inference and Application to Breast Cancer	Yuan L, Guo LH, Yuan CA, Zhang YH, Han K, Nandi A, Honig B, Huang DS.	IEEE/ACM Trans Comput Biol Bioinform. 2018 Aug 23. doi: 10.1109/TCBB.2018.2866836. Online ahead of print.	Yuan L	IEEE/ACM Trans Comput Biol Bioinform	2018	2018-08-24			10.1109/TCBB.2018.2866836
23417818	Merging multiple omics datasets in silico: statistical analyses and data interpretation	Arakawa K, Tomita M.	Methods Mol Biol. 2013;985:459-70. doi: 10.1007/978-1-62703-299-5_23.	Arakawa K	Methods Mol Biol	2013	2013-02-19			10.1007/978-1-62703-299-5_23
33294943	SUMMER, a shiny utility for metabolomics and multiomics exploratory research	Huang L, Currais A, Shokhirev MN.	Metabolomics. 2020 Dec 9;16(12):126. doi: 10.1007/s11306-020-01750-7.	Huang L	Metabolomics	2020	2020-12-09	PMC7723939		10.1007/s11306-020-01750-7
32642409	20(S)-Protopanaxatriol promotes the binding of P53 and DNA to regulate the antitumor network via multiomic analysis	Wang Z, Wu W, Guan X, Guo S, Li C, Niu R, Gao J, Jiang M, Bai L, Leung EL, Hou Y, Jiang Z, Bai G.	Acta Pharm Sin B. 2020 Jun;10(6):1020-1035. doi: 10.1016/j.apsb.2020.01.017. Epub 2020 Feb 5.	Wang Z	Acta Pharm Sin B	2020	2020-07-10	PMC7332671		10.1016/j.apsb.2020.01.017
38519227	Multimodal characterization of sexual dimorphism in the mammalian kidney	Li H, Humphreys BD.	Kidney Int. 2024 Apr;105(4):653-655. doi: 10.1016/j.kint.2023.11.017.	Li H	Kidney Int	2024	2024-03-22			10.1016/j.kint.2023.11.017
33441136	AlzGPS: a genome-wide positioning systems platform to catalyze multi-omics for Alzheimer's drug discovery	Zhou Y, Fang J, Bekris LM, Kim YH, Pieper AA, Leverenz JB, Cummings J, Cheng F.	Alzheimers Res Ther. 2021 Jan 13;13(1):24. doi: 10.1186/s13195-020-00760-w.	Zhou Y	Alzheimers Res Ther	2021	2021-01-14	PMC7804907		10.1186/s13195-020-00760-w
38184630	MarsGT: Multi-omics analysis for rare population inference using single-cell graph transformer	Wang X, Duan M, Li J, Ma A, Xin G, Xu D, Li Z, Liu B, Ma Q.	Nat Commun. 2024 Jan 6;15(1):338. doi: 10.1038/s41467-023-44570-8.	Wang X	Nat Commun	2024	2024-01-06	PMC10771517		10.1038/s41467-023-44570-8
38163104	PaCMAP-embedded convolutional neural network for multi-omics data integration	Qattous H, Azzeh M, Ibrahim R, Abed Al-Ghafer I, Al Sorkhy M, Alkhateeb A.	Heliyon. 2023 Dec 5;10(1):e23195. doi: 10.1016/j.heliyon.2023.e23195. eCollection 2024 Jan 15.	Qattous H	Heliyon	2023	2024-01-01	PMC10756978		10.1016/j.heliyon.2023.e23195
37834462	Integrated Multi-Omics Analyses Reveal That Autophagy-Mediated Cellular Metabolism Is Required for the Initiation of Pollen Germination	Zhou X, Zhang Q, Zhao Y, Ding S, Yu GH.	Int J Mol Sci. 2023 Oct 9;24(19):15014. doi: 10.3390/ijms241915014.	Zhou X	Int J Mol Sci	2023	2023-10-14	PMC10573924		10.3390/ijms241915014
37497220	Cutaneous immune-related adverse events to immune checkpoint inhibitors: from underlying immunological mechanisms to multi-omics prediction	Cao T, Zhou X, Wu X, Zou Y.	Front Immunol. 2023 Jun 22;14:1207544. doi: 10.3389/fimmu.2023.1207544. eCollection 2023.	Cao T	Front Immunol	2023	2023-07-27	PMC10368482		10.3389/fimmu.2023.1207544
36905355	Multi-omics studies in interpreting the evolving standard model for immune functions	Ganguly D.	Brief Funct Genomics. 2024 Jan 18;23(1):75-81. doi: 10.1093/bfgp/elad003.	Ganguly D	Brief Funct Genomics	2024	2023-03-11			10.1093/bfgp/elad003
36515158	From multi-omics data to the cancer druggable gene discovery: a novel machine learning-based approach	Yang H, Gan L, Chen R, Li D, Zhang J, Wang Z.	Brief Bioinform. 2023 Jan 19;24(1):bbac528. doi: 10.1093/bib/bbac528.	Yang H	Brief Bioinform	2023	2022-12-14			10.1093/bib/bbac528
36495075	Multi-Omics Studies in Historically Excluded Populations: The Road to Equity	Yang G, Mishra M, Perera MA.	Clin Pharmacol Ther. 2023 Mar;113(3):541-556. doi: 10.1002/cpt.2818. Epub 2023 Jan 16.	Yang G	Clin Pharmacol Ther	2023	2022-12-10	PMC10323857	NIHMS1905786	10.1002/cpt.2818
36452456	Computational approaches for network-based integrative multi-omics analysis	Agamah FE, Bayjanov JR, Niehues A, Njoku KF, Skelton M, Mazandu GK, Ederveen THA, Mulder N, Chimusa ER, 't Hoen PAC.	Front Mol Biosci. 2022 Nov 14;9:967205. doi: 10.3389/fmolb.2022.967205. eCollection 2022.	Agamah FE	Front Mol Biosci	2022	2022-12-01	PMC9703081		10.3389/fmolb.2022.967205
36305456	GAE-LGA: integration of multi-omics data with graph autoencoders to identify lncRNA-PCG associations	Gao M, Liu S, Qi Y, Guo X, Shang X.	Brief Bioinform. 2022 Nov 19;23(6):bbac452. doi: 10.1093/bib/bbac452.	Gao M	Brief Bioinform	2022	2022-10-28			10.1093/bib/bbac452
35782742	A multi-omics deep learning model for hypoxia phenotype to predict tumor aggressiveness and prognosis in uveal melanoma for rationalized hypoxia-targeted therapy	Zhao J, Yi Q, Li K, Chen L, Dai L, Feng J, Li Y, Zhou M, Sun J.	Comput Struct Biotechnol J. 2022 Jun 16;20:3182-3194. doi: 10.1016/j.csbj.2022.06.034. eCollection 2022.	Zhao J	Comput Struct Biotechnol J	2022	2022-07-05	PMC9232399		10.1016/j.csbj.2022.06.034
35439941	De novo identification of maximally deregulated subnetworks based on multi-omics data with DeRegNet	Winkler S, Winkler I, Figaschewski M, Tiede T, Nordheim A, Kohlbacher O.	BMC Bioinformatics. 2022 Apr 19;23(1):139. doi: 10.1186/s12859-022-04670-6.	Winkler S	BMC Bioinformatics	2022	2022-04-20	PMC9020058		10.1186/s12859-022-04670-6
33315104	MOVICS: an R package for multi-omics integration and visualization in cancer subtyping	Lu X, Meng J, Zhou Y, Jiang L, Yan F.	Bioinformatics. 2021 Apr 1;36(22-23):5539-5541. doi: 10.1093/bioinformatics/btaa1018.	Lu X	Bioinformatics	2021	2020-12-14			10.1093/bioinformatics/btaa1018
32863885	Deep learning-based ovarian cancer subtypes identification using multi-omics data	Guo LY, Wu AH, Wang YX, Zhang LP, Chai H, Liang XF.	BioData Min. 2020 Aug 24;13:10. doi: 10.1186/s13040-020-00222-x. eCollection 2020.	Guo LY	BioData Min	2020	2020-09-01	PMC7447574		10.1186/s13040-020-00222-x
32034435	Prospects and challenges of multi-omics data integration in toxicology	Canzler S, Schor J, Busch W, Schubert K, Rolle-Kampczyk UE, Seitz H, Kamp H, von Bergen M, Buesen R, Hackermüller J.	Arch Toxicol. 2020 Feb;94(2):371-388. doi: 10.1007/s00204-020-02656-y. Epub 2020 Feb 8.	Canzler S	Arch Toxicol	2020	2020-02-09			10.1007/s00204-020-02656-y
39022385	Applications of single-cell multi-omics in liver cancer	Peeters F, Cappuyns S, Piqué-Gili M, Phillips G, Verslype C, Lambrechts D, Dekervel J.	JHEP Rep. 2024 Apr 15;6(7):101094. doi: 10.1016/j.jhepr.2024.101094. eCollection 2024 Jul.	Peeters F	JHEP Rep	2024	2024-07-18	PMC11252522		10.1016/j.jhepr.2024.101094
38619646	Integrating Multi-omics Data for Alzheimer's Disease to Explore Its Biomarkers Via the Hypergraph-Regularized Joint Deep Semi-Non-Negative Matrix Factorization Algorithm	Tu K, Zhou W, Kong S.	J Mol Neurosci. 2024 Apr 15;74(2):43. doi: 10.1007/s12031-024-02211-9.	Tu K	J Mol Neurosci	2024	2024-04-15			10.1007/s12031-024-02211-9
38761231	Multiomics approach towards characterization of tumor cell plasticity and its significance in precision and personalized medicine	Aziz MA.	Cancer Metastasis Rev. 2024 May 18. doi: 10.1007/s10555-024-10190-x. Online ahead of print.	Aziz MA	Cancer Metastasis Rev	2024	2024-05-18			10.1007/s10555-024-10190-x
38254442	Pan-Omics in Sheep: Unveiling Genetic Landscapes	Li M, Lu Y, Gao Z, Yue D, Hong J, Wu J, Xi D, Deng W, Chong Y.	Animals (Basel). 2024 Jan 15;14(2):273. doi: 10.3390/ani14020273.	Li M	Animals (Basel)	2024	2024-01-23	PMC10812798		10.3390/ani14020273
37928602	Multiomics analysis reveals the genetic and metabolic characteristics associated with the low prevalence of dental caries	Liu J, Ye SY, Xu XD, Liu Q, Ma F, Yu X, Luo YH, Chen LL, Zeng X.	J Oral Microbiol. 2023 Nov 2;15(1):2277271. doi: 10.1080/20002297.2023.2277271. eCollection 2023.	Liu J	J Oral Microbiol	2023	2023-11-06	PMC10623897		10.1080/20002297.2023.2277271
30816060	Toward multiomics-based next-generation diagnostics for precision medicine	Wang Q, Peng WX, Wang L, Ye L.	Per Med. 2019 Mar;16(2):157-170. doi: 10.2217/pme-2018-0085. Epub 2019 Feb 28.	Wang Q	Per Med	2019	2019-03-01			10.2217/pme-2018-0085
38785566	Spatial Multi-Omics in Alzheimer's Disease: A Multi-Dimensional Approach to Understanding Pathology and Progression	Ma Y, Shi W, Dong Y, Sun Y, Jin Q.	Curr Issues Mol Biol. 2024 May 20;46(5):4968-4990. doi: 10.3390/cimb46050298.	Ma Y	Curr Issues Mol Biol	2024	2024-05-24	PMC11119029		10.3390/cimb46050298
38535623	A Multiomics Assessment of Preoperative Exercise in Pancreatic Cancer Survivors Receiving Neoadjuvant Therapy: A Case Series	Nemkov T, Cendali F, Dzieciatkowska M, Stephenson D, Hansen KC, Jankowski CM, D'Alessandro A, Marker RJ.	Pathophysiology. 2024 Mar 20;31(1):166-182. doi: 10.3390/pathophysiology31010013.	Nemkov T	Pathophysiology	2024	2024-03-27	PMC10975467		10.3390/pathophysiology31010013
38383592	Blood and urine multi-omics analysis of the impact of e-vaping, smoking, and cessation: from exposome to molecular responses	Poussin C, Titz B, Xiang Y, Baglia L, Berg R, Bornand D, Choukrallah MA, Curran T, Dijon S, Dossin E, Dulize R, Etter D, Fatarova M, Medlin LF, Haiduc A, Kishazi E, Kolli AR, Kondylis A, Kottelat E, Laszlo C, Lavrynenko O, Eb-Levadoux Y, Nury C, Peric D, Rizza M, Schneider T, Guedj E, Calvino F, Sierro N, Guy P, Ivanov NV, Picavet P, Spinelli S, Hoeng J, Peitsch MC.	Sci Rep. 2024 Feb 21;14(1):4286. doi: 10.1038/s41598-024-54474-2.	Poussin C	Sci Rep	2024	2024-02-21	PMC10881465		10.1038/s41598-024-54474-2
38295113	Statistical integration of multi-omics and drug screening data from cell lines	El Bouhaddani S, Höllerhage M, Uh HW, Moebius C, Bickle M, Höglinger G, Houwing-Duistermaat J.	PLoS Comput Biol. 2024 Jan 31;20(1):e1011809. doi: 10.1371/journal.pcbi.1011809. eCollection 2024 Jan.	El Bouhaddani S	PLoS Comput Biol	2024	2024-01-31	PMC10878536		10.1371/journal.pcbi.1011809
38022387	Multi-omics analysis in developmental bone biology	Matsushita Y, Noguchi A, Ono W, Ono N.	Jpn Dent Sci Rev. 2023 Dec;59:412-420. doi: 10.1016/j.jdsr.2023.10.006. Epub 2023 Nov 10.	Matsushita Y	Jpn Dent Sci Rev	2023	2023-11-29	PMC10665596		10.1016/j.jdsr.2023.10.006
37208327	An automated workflow for multi-omics screening of microbial model organisms	Donati S, Mattanovich M, Hjort P, Jacobsen SAB, Blomquist SD, Mangaard D, Gurdo N, Pastor FP, Maury J, Hanke R, Herrgård MJ, Wulff T, Jakočiūnas T, Nielsen LK, McCloskey D.	NPJ Syst Biol Appl. 2023 May 19;9(1):14. doi: 10.1038/s41540-023-00277-6.	Donati S	NPJ Syst Biol Appl	2023	2023-05-19	PMC10199033		10.1038/s41540-023-00277-6
37074577	Integrating Multi-Omics Data to Construct Reliable Interconnected Models of Signaling, Gene Regulatory, and Metabolic Pathways	Kumar K, Bhowmik D, Mandloi S, Gautam A, Lahiri A, Biswas N, Paul S, Chakrabarti S.	Methods Mol Biol. 2023;2634:139-151. doi: 10.1007/978-1-0716-3008-2_6.	Kumar K	Methods Mol Biol	2023	2023-04-19			10.1007/978-1-0716-3008-2_6
36595202	From 'Omics to Multi-omics Technologies: the Discovery of Novel Causal Mediators	Mohammadi-Shemirani P, Sood T, Paré G.	Curr Atheroscler Rep. 2023 Feb;25(2):55-65. doi: 10.1007/s11883-022-01078-8. Epub 2023 Jan 3.	Mohammadi-Shemirani P	Curr Atheroscler Rep	2023	2023-01-03	PMC9807989		10.1007/s11883-022-01078-8
35592583	Chile Pepper (Capsicum) Breeding and Improvement in the "Multi-Omics" Era	Lozada DN, Bosland PW, Barchenger DW, Haghshenas-Jaryani M, Sanogo S, Walker S.	Front Plant Sci. 2022 May 3;13:879182. doi: 10.3389/fpls.2022.879182. eCollection 2022.	Lozada DN	Front Plant Sci	2022	2022-05-20	PMC9113053		10.3389/fpls.2022.879182
34954788	MAINE: a web tool for multi-omics feature selection and rule-based data exploration	Gruca A, Henzel J, Kostorz I, Stęclik T, Wróbel Ł, Sikora M.	Bioinformatics. 2022 Mar 4;38(6):1773-1775. doi: 10.1093/bioinformatics/btab862.	Gruca A	Bioinformatics	2022	2021-12-26	PMC8896606		10.1093/bioinformatics/btab862
34745946	SMRT: Randomized Data Transformation for Cancer Subtyping and Big Data Analysis	Nguyen H, Tran D, Tran B, Roy M, Cassell A, Dascalu S, Draghici S, Nguyen T.	Front Oncol. 2021 Oct 20;11:725133. doi: 10.3389/fonc.2021.725133. eCollection 2021.	Nguyen H	Front Oncol	2021	2021-11-08	PMC8563705		10.3389/fonc.2021.725133
38927823	Meta-Analytic Gene-Clustering Algorithm for Integrating Multi-Omics and Multi-Study Data	Kemmo Tsafack U, Ahn KW, Kwitek AE, Lin CW.	Bioengineering (Basel). 2024 Jun 8;11(6):587. doi: 10.3390/bioengineering11060587.	Kemmo Tsafack U	Bioengineering (Basel)	2024	2024-06-27	PMC11201102		10.3390/bioengineering11060587
38745347	Trauma patients with type O blood exhibit unique multi-omics signature with decreased lectin pathway of complement levels	Stocker BW, LaCroix IS, Erickson C, Gallagher LT, Ramser BJ, Thielen O, Hallas W, Mitra S, Moore EE, Hansen K, D'Alessandro A, Silliman CC, Cohen MJ.	J Trauma Acute Care Surg. 2024 May 15. doi: 10.1097/TA.0000000000004367. Online ahead of print.	Stocker BW	J Trauma Acute Care Surg	2024	2024-05-15			10.1097/TA.0000000000004367
36882008	Integrative analysis of multi-omics and imaging data with incorporation of biological information via structural Bayesian factor analysis	Bao J, Chang C, Zhang Q, Saykin AJ, Shen L, Long Q; Alzheimer’s Disease Neuroimaging Initiative.	Brief Bioinform. 2023 Mar 19;24(2):bbad073. doi: 10.1093/bib/bbad073.	Bao J	Brief Bioinform	2023	2023-03-07	PMC10387302		10.1093/bib/bbad073
35079777	Deep latent space fusion for adaptive representation of heterogeneous multi-omics data	Zhang C, Chen Y, Zeng T, Zhang C, Chen L.	Brief Bioinform. 2022 Mar 10;23(2):bbab600. doi: 10.1093/bib/bbab600.	Zhang C	Brief Bioinform	2022	2022-01-26			10.1093/bib/bbab600
37347037	Integrative single-cell multiomics analyses dissect molecular signatures of intratumoral heterogeneities and differentiation states of human gastric cancer	Bian S, Wang Y, Zhou Y, Wang W, Guo L, Wen L, Fu W, Zhou X, Tang F.	Natl Sci Rev. 2023 Apr 11;10(6):nwad094. doi: 10.1093/nsr/nwad094. eCollection 2023 Jun.	Bian S	Natl Sci Rev	2023	2023-06-22	PMC10281500		10.1093/nsr/nwad094
30004843	Type 2 Diabetes Mellitus: Integrative Analysis of Multiomics Data for Biomarker Discovery	Ge S, Wang Y, Song M, Li X, Yu X, Wang H, Wang J, Zeng Q, Wang W.	OMICS. 2018 Jul;22(7):514-523. doi: 10.1089/omi.2018.0053.	Ge S	OMICS	2018	2018-07-14			10.1089/omi.2018.0053
32439301	Multitissue Multiomics Systems Biology to Dissect Complex Diseases	Yang X.	Trends Mol Med. 2020 Aug;26(8):718-728. doi: 10.1016/j.molmed.2020.04.006. Epub 2020 May 18.	Yang X	Trends Mol Med	2020	2020-05-23	PMC7395877	NIHMS1590118	10.1016/j.molmed.2020.04.006
26799926	Multiomics approach to identify novel biomarkers for dilated cardiomyopathy: Proteome and transcriptome analyses of 4C30 dilated cardiomyopathy mouse model	Nishigori M, Yagi H, Mochiduki A, Minamino N.	Biopolymers. 2016 Nov 4;106(4):491-502. doi: 10.1002/bip.22809.	Nishigori M	Biopolymers	2016	2016-01-23			10.1002/bip.22809
37279580	Comparative Venom Multiomics Reveal the Molecular Mechanisms Driving Adaptation to Diverse Predator-Prey Ecosystems in Closely Related Sea Snakes	Zheng H, Wang J, Fan H, Wang S, Ye R, Li L, Wang S, Li A, Lu Y.	Mol Biol Evol. 2023 Jun 1;40(6):msad125. doi: 10.1093/molbev/msad125.	Zheng H	Mol Biol Evol	2023	2023-06-06	PMC10265070		10.1093/molbev/msad125
38812092	Single-cell and spatial alterations of neural cells and circuits in clinical and translational medicine	Wang W, Liu X, Wang DC.	Clin Transl Med. 2024 Jun;14(6):e1696. doi: 10.1002/ctm2.1696.	Wang W	Clin Transl Med	2024	2024-05-30	PMC11136700		10.1002/ctm2.1696
38678567	Protocol to identify biomarkers in patients with post-COVID condition using multi-omics and machine learning analysis of human plasma	Khoramjoo M, Srinivasan K, Wang K, Wishart D, Prasad V, Oudit GY.	STAR Protoc. 2024 Jun 21;5(2):103041. doi: 10.1016/j.xpro.2024.103041. Epub 2024 Apr 27.	Khoramjoo M	STAR Protoc	2024	2024-04-28	PMC11068918		10.1016/j.xpro.2024.103041
38565775	From Data to Cure: A Comprehensive Exploration of Multi-omics Data Analysis for Targeted Therapies	Mukherjee A, Abraham S, Singh A, Balaji S, Mukunthan KS.	Mol Biotechnol. 2024 Apr 2. doi: 10.1007/s12033-024-01133-6. Online ahead of print.	Mukherjee A	Mol Biotechnol	2024	2024-04-02			10.1007/s12033-024-01133-6
38289617	Multi-omics kinetic analysis of recombinant adeno-associated virus production by plasmid transfection of HEK293 cells	Lu M, Lee Z, Hu WS.	Biotechnol Prog. 2024 Mar-Apr;40(2):e3428. doi: 10.1002/btpr.3428. Epub 2024 Jan 30.	Lu M	Biotechnol Prog	2024	2024-01-30			10.1002/btpr.3428
38259919	Multi-omic insights into the cellular response of Phaeodactylum tricornutum (Bacillariophyta) strains under grazing pressure	Liu C, Li L, Yang S, Wang M, Zhang H, Li S.	Front Plant Sci. 2024 Jan 8;14:1308085. doi: 10.3389/fpls.2023.1308085. eCollection 2023.	Liu C	Front Plant Sci	2024	2024-01-23	PMC10801743		10.3389/fpls.2023.1308085
35055381	Multi-Omics Profiling Approach to Asthma: An Evolving Paradigm	Gautam Y, Johansson E, Mersha TB.	J Pers Med. 2022 Jan 7;12(1):66. doi: 10.3390/jpm12010066.	Gautam Y	J Pers Med	2022	2022-01-21	PMC8778153		10.3390/jpm12010066
33626128	Pro-biomics: Omics Technologies To Unravel the Role of Probiotics in Health and Disease	Kiousi DE, Rathosi M, Tsifintaris M, Chondrou P, Galanis A.	Adv Nutr. 2021 Oct 1;12(5):1802-1820. doi: 10.1093/advances/nmab014.	Kiousi DE	Adv Nutr	2021	2021-02-24	PMC8483974		10.1093/advances/nmab014
38342446	Heat stroke-induced cerebral cortex nerve injury by mitochondrial dysfunction: A comprehensive multi-omics profiling analysis	Fang W, Yin B, Fang Z, Tian M, Ke L, Ma X, Di Q.	Sci Total Environ. 2024 Apr 1;919:170869. doi: 10.1016/j.scitotenv.2024.170869. Epub 2024 Feb 9.	Fang W	Sci Total Environ	2024	2024-02-11			10.1016/j.scitotenv.2024.170869
38003247	A Multi-Omics Approach Revealed Common Dysregulated Pathways in Type One and Type Two Endometrial Cancers	Capaci V, Monasta L, Aloisio M, Sommella E, Salviati E, Campiglia P, Basilicata MG, Kharrat F, Licastro D, Di Lorenzo G, Romano F, Ricci G, Ura B.	Int J Mol Sci. 2023 Nov 7;24(22):16057. doi: 10.3390/ijms242216057.	Capaci V	Int J Mol Sci	2023	2023-11-25	PMC10671314		10.3390/ijms242216057
35696554	A multi-omics analysis for the prediction of neurocognitive disorders risk among the elderly in Macao	Han Y, Quan X, Chuang Y, Liang Q, Li Y, Yuan Z, Bian Y, Wei L, Wang J, Zhao Y.	Clin Transl Med. 2022 Jun;12(6):e909. doi: 10.1002/ctm2.909.	Han Y	Clin Transl Med	2022	2022-06-13	PMC9191869		10.1002/ctm2.909
35259029	Multi-Omics Integration in a Twin Cohort and Predictive Modeling of Blood Pressure Values	Drouard G, Ollikainen M, Mykkänen J, Raitakari O, Lehtimäki T, Kähönen M, Mishra PP, Wang X, Kaprio J.	OMICS. 2022 Mar;26(3):130-141. doi: 10.1089/omi.2021.0201.	Drouard G	OMICS	2022	2022-03-08	PMC8978565		10.1089/omi.2021.0201
33785573	Dynamic Bayesian Networks for Integrating Multi-omics Time Series Microbiome Data	Ruiz-Perez D, Lugo-Martinez J, Bourguignon N, Mathee K, Lerner B, Bar-Joseph Z, Narasimhan G.	mSystems. 2021 Mar 30;6(2):e01105-20. doi: 10.1128/mSystems.01105-20.	Ruiz-Perez D	mSystems	2021	2021-03-31	PMC8546994		10.1128/mSystems.01105-20
36520399	MycoCosm, the JGI's Fungal Genome Portal for Comparative Genomic and Multiomics Data Analyses	Ahrendt SR, Mondo SJ, Haridas S, Grigoriev IV.	Methods Mol Biol. 2023;2605:271-291. doi: 10.1007/978-1-0716-2871-3_14.	Ahrendt SR	Methods Mol Biol	2023	2022-12-15			10.1007/978-1-0716-2871-3_14
35801086	Advancing Physiology with Expanded Multi-Omics	Liang M, Cowley AW Jr, Greene AS, Geurts AM, Liu P, Liu Y, Rao S.	Function (Oxf). 2022 Jun 20;3(4):zqac031. doi: 10.1093/function/zqac031. eCollection 2022.	Liang M	Function (Oxf)	2022	2022-07-08	PMC9247404		10.1093/function/zqac031
38798352	Joint multi-omics discriminant analysis with consistent representation learning using PANDA	Aminu M, Hong L, Vokes N, Schmidt ST, Saad M, Zhu B, Le X, Tina C, Sheshadri A, Wang B, Jaffray D, Futreal A, Lee JJ, Byers LA, Gibbons D, Heymach J, Chen K, Cheng C, Zhang J, Wu J.	Res Sq [Preprint]. 2024 May 17:rs.3.rs-4353037. doi: 10.21203/rs.3.rs-4353037/v1.	Aminu M	Res Sq	2024	2024-05-27	PMC11118856		10.21203/rs.3.rs-4353037/v1
36839409	Multi-Omics Analysis Reveals the Potential Effects of Maternal Dietary Restriction on Fetal Muscle Growth and Development	Wang X, Shang M, Hu W, Zhang L.	Nutrients. 2023 Feb 20;15(4):1051. doi: 10.3390/nu15041051.	Wang X	Nutrients	2023	2023-02-25	PMC9964303		10.3390/nu15041051
37558885	Spatial multiomics of the human heart	Li W.	Nat Genet. 2023 Aug;55(8):1253. doi: 10.1038/s41588-023-01481-0.	Li W	Nat Genet	2023	2023-08-09			10.1038/s41588-023-01481-0
29690719	[Precise medicine for diabetic nephropathy based on multiomics]	Jiang S.	Zhonghua Yi Xue Za Zhi. 2018 Apr 10;98(14):1053-1056. doi: 10.3760/cma.j.issn.0376-2491.2018.14.005.	Jiang S	Zhonghua Yi Xue Za Zhi	2018	2018-04-26			10.3760/cma.j.issn.0376-2491.2018.14.005
38417224	Integrated multi-omics analysis reveals gut microbiota dysbiosis and systemic disturbance in major depressive disorder	Xie Z, Huang J, Sun G, He S, Luo Z, Zhang L, Li L, Yao M, Du C, Yu W, Feng Y, Yang D, Zhang J, Ge C, Li H, Geng M.	Psychiatry Res. 2024 Apr;334:115804. doi: 10.1016/j.psychres.2024.115804. Epub 2024 Feb 18.	Xie Z	Psychiatry Res	2024	2024-02-28			10.1016/j.psychres.2024.115804
37226730	Phenomics and Robust Multiomics Data for Cardiovascular Disease Subtyping	Maiorino E, Loscalzo J.	Arterioscler Thromb Vasc Biol. 2023 Jul;43(7):1111-1123. doi: 10.1161/ATVBAHA.122.318892. Epub 2023 May 25.	Maiorino E	Arterioscler Thromb Vasc Biol	2023	2023-05-25	PMC10330619	NIHMS1901414	10.1161/ATVBAHA.122.318892
36799527	Multiomics Point of Departure (moPOD) Modeling Supports an Adverse Outcome Pathway Network for Ionizing Radiation	Song Y, Zheng K, Brede DA, Gomes T, Xie L, Kassaye Y, Salbu B, Tollefsen KE.	Environ Sci Technol. 2023 Feb 28;57(8):3198-3205. doi: 10.1021/acs.est.2c04917. Epub 2023 Feb 17.	Song Y	Environ Sci Technol	2023	2023-02-17	PMC9979642		10.1021/acs.est.2c04917
39018587	Subclassification of lung adenocarcinoma through comprehensive multi-omics data to benefit survival outcomes	Wei J, Wang X, Guo H, Zhang L, Shi Y, Wang X.	Comput Biol Chem. 2024 Jul 14;112:108150. doi: 10.1016/j.compbiolchem.2024.108150. Online ahead of print.	Wei J	Comput Biol Chem	2024	2024-07-17			10.1016/j.compbiolchem.2024.108150
37065498	Editorial: Omics integration and network medicine to decipher human complex diseases	Zanfardino M, Babbi G, Arga KY, Pane K.	Front Genet. 2023 Mar 31;14:1119967. doi: 10.3389/fgene.2023.1119967. eCollection 2023.	Zanfardino M	Front Genet	2023	2023-04-17	PMC10102803		10.3389/fgene.2023.1119967
38766848	Using Omics to Identify Novel Therapeutic Targets in Heart Failure	Lteif C, Huang Y, Guerra LA, Gawronski BE, Duarte JD.	Circ Genom Precis Med. 2024 Jun;17(3):e004398. doi: 10.1161/CIRCGEN.123.004398. Epub 2024 May 20.	Lteif C	Circ Genom Precis Med	2024	2024-05-20	PMC11187651	NIHMS1992547	10.1161/CIRCGEN.123.004398
38303105	Multiomics Analyses Reveal the Dual Role of Flavonoids in Pigmentation and Abiotic Stress Tolerance of Soybean Seeds	Jiang L, Yang X, Gao X, Yang H, Ma S, Huang S, Zhu J, Zhou H, Li X, Gu X, Zhou H, Liang Z, Yang A, Huang Y, Xiao M.	J Agric Food Chem. 2024 Feb 14;72(6):3231-3243. doi: 10.1021/acs.jafc.3c08202. Epub 2024 Feb 1.	Jiang L	J Agric Food Chem	2024	2024-02-02			10.1021/acs.jafc.3c08202
36649845	Multiomics provides insights into the succession of microbiota and metabolite during plant leaf fermentation	Xing L, Zhang M, Liu L, Hu X, Liu J, Zhou X, Chai Z, Yin H.	Environ Res. 2023 Mar 15;221:115304. doi: 10.1016/j.envres.2023.115304. Epub 2023 Jan 14.	Xing L	Environ Res	2023	2023-01-17			10.1016/j.envres.2023.115304
36540021	Single-cell and spatial multi-omics in the plant sciences: Technical advances, applications, and perspectives	Yu X, Liu Z, Sun X.	Plant Commun. 2023 May 8;4(3):100508. doi: 10.1016/j.xplc.2022.100508. Epub 2022 Dec 20.	Yu X	Plant Commun	2023	2022-12-21	PMC10203395		10.1016/j.xplc.2022.100508
36446819	Multi-omics peripheral and core regions of cancer	Wang B, Dong X, Hu J, Gao L.	NPJ Syst Biol Appl. 2022 Nov 29;8(1):47. doi: 10.1038/s41540-022-00258-1.	Wang B	NPJ Syst Biol Appl	2022	2022-11-29	PMC9707100		10.1038/s41540-022-00258-1
31823712	Vertical and horizontal integration of multi-omics data with miodin	Ulfenborg B.	BMC Bioinformatics. 2019 Dec 10;20(1):649. doi: 10.1186/s12859-019-3224-4.	Ulfenborg B	BMC Bioinformatics	2019	2019-12-12	PMC6902525		10.1186/s12859-019-3224-4
30368064	Multi-omics at single-cell resolution: comparison of experimental and data fusion approaches	Leonavicius K, Nainys J, Kuciauskas D, Mazutis L.	Curr Opin Biotechnol. 2019 Feb;55:159-166. doi: 10.1016/j.copbio.2018.09.012. Epub 2018 Oct 24.	Leonavicius K	Curr Opin Biotechnol	2019	2018-10-28			10.1016/j.copbio.2018.09.012
37228140	Erratum: Multiomics identifies the link between intratumor steatosis and the exhausted tumor immune microenvironment in hepatocellular carcinoma		Hepatology. 2023 Aug 1;78(2):E46. doi: 10.1097/HEP.0000000000000450. Epub 2023 May 26.		Hepatology	2023	2023-05-25			10.1097/HEP.0000000000000450
38511336	Stroke Genetics, Genomics, and Precision Medicine	Debette S, Paré G.	Stroke. 2024 Mar 21. doi: 10.1161/STROKEAHA.123.044212. Online ahead of print.	Debette S	Stroke	2024	2024-03-21			10.1161/STROKEAHA.123.044212
34237133	A new thinking: extended application of genomic selection to screen multiomics data for development of novel hypoxia-immune biomarkers and target therapy of clear cell renal cell carcinoma	Gui CP, Wei JH, Chen YH, Fu LM, Tang YM, Cao JZ, Chen W, Luo JH.	Brief Bioinform. 2021 Nov 5;22(6):bbab173. doi: 10.1093/bib/bbab173.	Gui CP	Brief Bioinform	2021	2021-07-08			10.1093/bib/bbab173
38921000	Multiomics Analysis of the PHLDA Gene Family in Different Cancers and Their Clinical Prognostic Value	Iqbal S, Karim MR, Mohammad S, Mathiyalagan R, Morshed MN, Yang DC, Bae H, Rupa EJ, Yang DU.	Curr Issues Mol Biol. 2024 May 30;46(6):5488-5510. doi: 10.3390/cimb46060328.	Iqbal S	Curr Issues Mol Biol	2024	2024-06-26	PMC11201736		10.3390/cimb46060328
38634357	Multiomics Analysis Revealed Colorectal Cancer Pathogenesis	Xu YJ, He Y, Chen C, Shi J, He M, Liu Y, Zhang Y, Liu Y, Zhang Y.	J Proteome Res. 2024 Jun 7;23(6):2100-2111. doi: 10.1021/acs.jproteome.3c00894. Epub 2024 Apr 18.	Xu YJ	J Proteome Res	2024	2024-04-18			10.1021/acs.jproteome.3c00894
36990096	An immunometabolism subtyping system identifies S100A9(+) macrophage as an immune therapeutic target in colorectal cancer based on multiomics analysis	Bao X, Wang D, Dai X, Liu C, Zhang H, Jin Y, Tong Z, Li B, Tong C, Xin S, Li X, Wang Y, Liu L, Zhu X, Fu Q, Zheng Y, Deng J, Tian W, Guo T, Zhao P, Chen W, Fang W.	Cell Rep Med. 2023 Apr 18;4(4):100987. doi: 10.1016/j.xcrm.2023.100987. Epub 2023 Mar 28.	Bao X	Cell Rep Med	2023	2023-03-29	PMC10140461		10.1016/j.xcrm.2023.100987
35563647	Integrated Multiomics Analysis of Salivary Exosomes to Identify Biomarkers Associated with Changes in Mood States and Fatigue	Cohn W, Zhu C, Campagna J, Bilousova T, Spilman P, Teter B, Li F, Guo R, Elashoff D, Cole GM, Avidan A, Faull KF, Whitelegge J, Wong DTW, John V.	Int J Mol Sci. 2022 May 9;23(9):5257. doi: 10.3390/ijms23095257.	Cohn W	Int J Mol Sci	2022	2022-05-14	PMC9105576		10.3390/ijms23095257
31363216	Multi-omics single-cell analysis	Rusk N.	Nat Methods. 2019 Aug;16(8):679. doi: 10.1038/s41592-019-0519-3.	Rusk N	Nat Methods	2019	2019-08-01			10.1038/s41592-019-0519-3
30911889	Development of Robust Yeast Strains for Lignocellulosic Biorefineries Based on Genome-Wide Studies	Zhang MM, Chen HQ, Ye PL, Wattanachaisaereekul S, Bai FW, Zhao XQ.	Prog Mol Subcell Biol. 2019;58:61-83. doi: 10.1007/978-3-030-13035-0_3.	Zhang MM	Prog Mol Subcell Biol	2019	2019-03-27			10.1007/978-3-030-13035-0_3
33794997	An integrative multi-omics approach reveals new central nervous system pathway alterations in Alzheimer's disease	Clark C, Dayon L, Masoodi M, Bowman GL, Popp J.	Alzheimers Res Ther. 2021 Apr 1;13(1):71. doi: 10.1186/s13195-021-00814-7.	Clark C	Alzheimers Res Ther	2021	2021-04-02	PMC8015070		10.1186/s13195-021-00814-7
38903438	Recent advances in exploring transcriptional regulatory landscape of crops	Huo Q, Song R, Ma Z.	Front Plant Sci. 2024 Jun 5;15:1421503. doi: 10.3389/fpls.2024.1421503. eCollection 2024.	Huo Q	Front Plant Sci	2024	2024-06-21	PMC11188431		10.3389/fpls.2024.1421503
38748882	Protocol to perform integrative analysis of high-dimensional single-cell multimodal data using an interpretable deep learning technique	Zhou M, Zhang H, Bai Z, Mann-Krzisnik D, Wang F, Li Y.	STAR Protoc. 2024 Jun 21;5(2):103066. doi: 10.1016/j.xpro.2024.103066. Epub 2024 May 14.	Zhou M	STAR Protoc	2024	2024-05-15	PMC11109308		10.1016/j.xpro.2024.103066
38276300	The Omics Dashboard for Interactive Exploration of Metabolomics and Multi-Omics Data	Paley S, Karp PD.	Metabolites. 2024 Jan 19;14(1):65. doi: 10.3390/metabo14010065.	Paley S	Metabolites	2024	2024-01-26	PMC10818258		10.3390/metabo14010065
37114306	Multi-omics in Spinal Cord Injury: Diagnosis, Prognosis, and Treatment	Xu H, Zhao W, Zhou Y, Zhang L.	Cell Mol Biol (Noisy-le-grand). 2022 Nov 30;68(11):58-70. doi: 10.14715/cmb/2022.68.11.11.	Xu H	Cell Mol Biol (Noisy-le-grand)	2022	2023-04-28			10.14715/cmb/2022.68.11.11
36814842	Metatranscriptomics-guided genome-scale metabolic modeling of microbial communities	Zampieri G, Campanaro S, Angione C, Treu L.	Cell Rep Methods. 2023 Jan 6;3(1):100383. doi: 10.1016/j.crmeth.2022.100383. eCollection 2023 Jan 23.	Zampieri G	Cell Rep Methods	2023	2023-02-23	PMC9939383		10.1016/j.crmeth.2022.100383
36137835	Insights from multi-omics integration in complex disease primary tissues	Kreitmaier P, Katsoula G, Zeggini E.	Trends Genet. 2023 Jan;39(1):46-58. doi: 10.1016/j.tig.2022.08.005. Epub 2022 Sep 19.	Kreitmaier P	Trends Genet	2023	2022-09-22			10.1016/j.tig.2022.08.005
36115864	Recursive integration of synergised graph representations of multi-omics data for cancer subtypes identification	Madhumita, Dwivedi A, Paul S.	Sci Rep. 2022 Sep 17;12(1):15629. doi: 10.1038/s41598-022-17585-2.	Madhumita	Sci Rep	2022	2022-09-17	PMC9482647		10.1038/s41598-022-17585-2
35870923	Patient subgrouping with distinct survival rates via integration of multiomics data on a Grassmann manifold	Alfatemi A, Peng H, Rong W, Zhang B, Cai H.	BMC Med Inform Decis Mak. 2022 Jul 23;22(1):190. doi: 10.1186/s12911-022-01938-y.	Alfatemi A	BMC Med Inform Decis Mak	2022	2022-07-23	PMC9308936		10.1186/s12911-022-01938-y
35854350	Integration of single-cell multi-omics data by regression analysis on unpaired observations	Yuan Q, Duren Z.	Genome Biol. 2022 Jul 19;23(1):160. doi: 10.1186/s13059-022-02726-7.	Yuan Q	Genome Biol	2022	2022-07-19	PMC9295346		10.1186/s13059-022-02726-7
34970584	Multiomics Approach to Precision Sports Nutrition: Limits, Challenges, and Possibilities	Nieman DC.	Front Nutr. 2021 Dec 14;8:796360. doi: 10.3389/fnut.2021.796360. eCollection 2021.	Nieman DC	Front Nutr	2021	2021-12-31	PMC8712338		10.3389/fnut.2021.796360
34829140	Evolution of Food Fermentation Processes and the Use of Multi-Omics in Deciphering the Roles of the Microbiota	Mannaa M, Han G, Seo YS, Park I.	Foods. 2021 Nov 18;10(11):2861. doi: 10.3390/foods10112861.	Mannaa M	Foods	2021	2021-11-27	PMC8618017		10.3390/foods10112861
33842656	Polishing the crystal ball: mining multi-omics data in dermatomyositis	Castillo RL, Femia AN.	Ann Transl Med. 2021 Mar;9(5):435. doi: 10.21037/atm-20-5319.	Castillo RL	Ann Transl Med	2021	2021-04-12	PMC8033302		10.21037/atm-20-5319
38683823	From flesh to bones: Multi-omics approaches in forensic science	Procopio N, Bonicelli A.	Proteomics. 2024 Jun;24(12-13):e2200335. doi: 10.1002/pmic.202200335. Epub 2024 Apr 29.	Procopio N	Proteomics	2024	2024-04-29			10.1002/pmic.202200335
38890658	Unveiling divergent treatment prognoses in IDHwt-GBM subtypes through multiomics clustering: a swift dual MRI-mRNA model for precise subtype prediction	Ji Q, Zheng Y, Zhou L, Chen F, Li W.	J Transl Med. 2024 Jun 18;22(1):578. doi: 10.1186/s12967-024-05401-6.	Ji Q	J Transl Med	2024	2024-06-18	PMC11186189		10.1186/s12967-024-05401-6
37719083	Application note: TDbasedUFE and TDbasedUFEadv: bioconductor packages to perform tensor decomposition based unsupervised feature extraction	Taguchi YH, Turki T.	Front Artif Intell. 2023 Sep 1;6:1237542. doi: 10.3389/frai.2023.1237542. eCollection 2023.	Taguchi YH	Front Artif Intell	2023	2023-09-18	PMC10503044		10.3389/frai.2023.1237542
34872773	Evaluating microglial phenotypes using single-cell technologies	Sankowski R, Monaco G, Prinz M.	Trends Neurosci. 2022 Feb;45(2):133-144. doi: 10.1016/j.tins.2021.11.001. Epub 2021 Dec 4.	Sankowski R	Trends Neurosci	2022	2021-12-07			10.1016/j.tins.2021.11.001
32898860	Extended application of genomic selection to screen multiomics data for prognostic signatures of prostate cancer	Li R, Wang S, Cui Y, Qu H, Chater JM, Zhang L, Wei J, Wang M, Xu Y, Yu L, Lu J, Feng Y, Zhou R, Huang Y, Ma R, Zhu J, Zhong W, Jia Z.	Brief Bioinform. 2021 May 20;22(3):bbaa197. doi: 10.1093/bib/bbaa197.	Li R	Brief Bioinform	2021	2020-09-08			10.1093/bib/bbaa197
38965841	[Opportunities and challenges in the research of chronic rhinosinusitis driven by multi-omics and big data]	Wang H, Liu Z.	Zhonghua Er Bi Yan Hou Tou Jing Wai Ke Za Zhi. 2024 Jun 7;59(6):519-526. doi: 10.3760/cma.j.cn115330-20240131-00072.	Wang H	Zhonghua Er Bi Yan Hou Tou Jing Wai Ke Za Zhi	2024	2024-07-05			10.3760/cma.j.cn115330-20240131-00072
37753826	Long Short-Term Memory-Based Multiomics Reveal Lactobacillus casei-Derived Postbiotics Inhibiting Lipids Digestion via Mediating the Upregulation of α-Helices in Lipase	Fan Z, Jia W.	Mol Nutr Food Res. 2023 Nov;67(22):e2300336. doi: 10.1002/mnfr.202300336. Epub 2023 Sep 27.	Fan Z	Mol Nutr Food Res	2023	2023-09-27			10.1002/mnfr.202300336
36950385	Single nucleus multiomics identifies ZEB1 and MAFB as candidate regulators of Alzheimer's disease-specific cis-regulatory elements	Anderson AG, Rogers BB, Loupe JM, Rodriguez-Nunez I, Roberts SC, White LM, Brazell JN, Bunney WE, Bunney BG, Watson SJ, Cochran JN, Myers RM, Rizzardi LF.	Cell Genom. 2023 Feb 2;3(3):100263. doi: 10.1016/j.xgen.2023.100263. eCollection 2023 Mar 8.	Anderson AG	Cell Genom	2023	2023-03-23	PMC10025452		10.1016/j.xgen.2023.100263
38933382	Rare and undiagnosed diseases: From disease-causing gene identification to mechanism elucidation	Wang G, Xu Y, Wang Q, Chai Y, Sun X, Yang F, Zhang J, Wu M, Liao X, Yu X, Sheng X, Liu Z, Zhang J.	Fundam Res. 2022 Sep 11;2(6):918-928. doi: 10.1016/j.fmre.2022.09.002. eCollection 2022 Nov.	Wang G	Fundam Res	2022	2024-06-27	PMC11197726		10.1016/j.fmre.2022.09.002
38992527	Multiomics analysis reveals the potential of LPCAT1-PC axis as a therapeutic target for human intervertebral disc degeneration	Chen X, Chen K, Hu J, Dong Y, Zheng M, Hu Q, Zhang W.	Int J Biol Macromol. 2024 Jul 9;276(Pt 1):133779. doi: 10.1016/j.ijbiomac.2024.133779. Online ahead of print.	Chen X	Int J Biol Macromol	2024	2024-07-11			10.1016/j.ijbiomac.2024.133779
38582890	scButterfly: a versatile single-cell cross-modality translation method via dual-aligned variational autoencoders	Cao Y, Zhao X, Tang S, Jiang Q, Li S, Li S, Chen S.	Nat Commun. 2024 Apr 6;15(1):2973. doi: 10.1038/s41467-024-47418-x.	Cao Y	Nat Commun	2024	2024-04-06	PMC10998864		10.1038/s41467-024-47418-x
37006626	Advances of multi-omics applications in hepatic precancerous lesions and hepatocellular carcinoma: The role of extracellular vesicles	Lu X, Li Y, Li Y, Zhang X, Shi J, Feng H, Gao Y, Yu Z.	Front Mol Biosci. 2023 Mar 16;10:1114594. doi: 10.3389/fmolb.2023.1114594. eCollection 2023.	Lu X	Front Mol Biosci	2023	2023-04-03	PMC10060991		10.3389/fmolb.2023.1114594
36273593	RSC-based differential model with correlation removal for improving multi-omics clustering	Lu Z, Chen X, Yang J, Ding Y.	J Theor Biol. 2023 Jan 7;556:111328. doi: 10.1016/j.jtbi.2022.111328. Epub 2022 Oct 21.	Lu Z	J Theor Biol	2023	2022-10-23			10.1016/j.jtbi.2022.111328
29157743	Next generation microbiological risk assessment meta-omics: The next need for integration	Cocolin L, Mataragas M, Bourdichon F, Doulgeraki A, Pilet MF, Jagadeesan B, Rantsiou K, Phister T.	Int J Food Microbiol. 2018 Dec 20;287:10-17. doi: 10.1016/j.ijfoodmicro.2017.11.008. Epub 2017 Nov 13.	Cocolin L	Int J Food Microbiol	2018	2017-11-22			10.1016/j.ijfoodmicro.2017.11.008
37818104	Editorial: Insights in human and medical genomics: 2022	Roach JC, Freidin MB.	Front Genet. 2023 Sep 25;14:1287894. doi: 10.3389/fgene.2023.1287894. eCollection 2023.	Roach JC	Front Genet	2023	2023-10-11	PMC10561311		10.3389/fgene.2023.1287894
36873944	Editorial: Omics applied to livestock genetics	Verardo LL, Brito LF, Carolino N, Magalhães AFB.	Front Genet. 2023 Feb 16;14:1155611. doi: 10.3389/fgene.2023.1155611. eCollection 2023.	Verardo LL	Front Genet	2023	2023-03-06	PMC9978907		10.3389/fgene.2023.1155611
38940155	REUNION: transcription factor binding prediction and regulatory association inference from single-cell multi-omics data	Yang Y, Pe'er D.	Bioinformatics. 2024 Jun 28;40(Supplement_1):i567-i575. doi: 10.1093/bioinformatics/btae234.	Yang Y	Bioinformatics	2024	2024-06-28	PMC11211829		10.1093/bioinformatics/btae234
38223343	Single-cell multi-omics in the study of digestive system cancers	Zhou S, Lin N, Yu L, Su X, Liu Z, Yu X, Gao H, Lin S, Zeng Y.	Comput Struct Biotechnol J. 2023 Dec 12;23:431-445. doi: 10.1016/j.csbj.2023.12.007. eCollection 2024 Dec.	Zhou S	Comput Struct Biotechnol J	2023	2024-01-15	PMC10787224		10.1016/j.csbj.2023.12.007
37960791	Oxeiptosis core genes and their multi-omics analysis in hepatocellular carcinoma	Lin S, Li J, Zhao R, Yu M, Peng L.	Medicine (Baltimore). 2023 Nov 10;102(45):e36051. doi: 10.1097/MD.0000000000036051.	Lin S	Medicine (Baltimore)	2023	2023-11-14	PMC10637422		10.1097/MD.0000000000036051
37770437	scBridge embraces cell heterogeneity in single-cell RNA-seq and ATAC-seq data integration	Li Y, Zhang D, Yang M, Peng D, Yu J, Liu Y, Lv J, Chen L, Peng X.	Nat Commun. 2023 Sep 28;14(1):6045. doi: 10.1038/s41467-023-41795-5.	Li Y	Nat Commun	2023	2023-09-28	PMC10539354		10.1038/s41467-023-41795-5
37139048	Prediction of drug sensitivity based on multi-omics data using deep learning and similarity network fusion approaches	Liu XY, Mei XY.	Front Bioeng Biotechnol. 2023 Apr 13;11:1156372. doi: 10.3389/fbioe.2023.1156372. eCollection 2023.	Liu XY	Front Bioeng Biotechnol	2023	2023-05-04	PMC10150883		10.3389/fbioe.2023.1156372
36947820	Multiomics Empowers Predictive Pancreatic Cancer Immunotherapy	Montagne JM, Jaffee EM, Fertig EJ.	J Immunol. 2023 Apr 1;210(7):859-868. doi: 10.4049/jimmunol.2200660.	Montagne JM	J Immunol	2023	2023-03-22	PMC10236355	NIHMS1855233	10.4049/jimmunol.2200660
36847697	Deciphering the genetic architecture of human brain structure and function: a brief survey on recent advances of neuroimaging genomics	Zhao X, Yang A, Zhang ZC, Yang YT, Zhao XM.	Brief Bioinform. 2023 Mar 19;24(2):bbad060. doi: 10.1093/bib/bbad060.	Zhao X	Brief Bioinform	2023	2023-02-27			10.1093/bib/bbad060
36760999	Identification of functional gene modules by integrating multi-omics data and known molecular interactions	Chen X, Han M, Li Y, Li X, Zhang J, Zhu Y.	Front Genet. 2023 Jan 24;14:1082032. doi: 10.3389/fgene.2023.1082032. eCollection 2023.	Chen X	Front Genet	2023	2023-02-10	PMC9902936		10.3389/fgene.2023.1082032
36300629	IAnimal: a cross-species omics knowledgebase for animals	Fu Y, Liu H, Dou J, Wang Y, Liao Y, Huang X, Tang Z, Xu J, Yin D, Zhu S, Liu Y, Shen X, Liu H, Liu J, Yang X, Zhang Y, Xiang Y, Li J, Zheng Z, Zhao Y, Ma Y, Wang H, Du X, Xie S, Xu X, Zhang H, Yin L, Zhu M, Yu M, Li X, Liu X, Zhao S.	Nucleic Acids Res. 2023 Jan 6;51(D1):D1312-D1324. doi: 10.1093/nar/gkac936.	Fu Y	Nucleic Acids Res	2023	2022-10-27	PMC9825575		10.1093/nar/gkac936
37288578	Deep learning-based multi-omics study reveals the polymolecular phenotypic of diabetic kidney disease	Zhao H, Yuan Y, Chen S, Yao Y, Bi C, Liu C, Sun G, Su H, Li X, Li X, Yan X, Li Y.	Clin Transl Med. 2023 Jun;13(6):e1301. doi: 10.1002/ctm2.1301.	Zhao H	Clin Transl Med	2023	2023-06-08	PMC10248822		10.1002/ctm2.1301
36227554	A Machine Learning-Based Approach Using Multi-omics Data to Predict Metabolic Pathways	Niranjan V, Uttarkar A, Kaul A, Varghese M.	Methods Mol Biol. 2023;2553:441-452. doi: 10.1007/978-1-0716-2617-7_19.	Niranjan V	Methods Mol Biol	2023	2022-10-13			10.1007/978-1-0716-2617-7_19
38537441	Qijiao Shengbai Capsule alleviated leukopenia by interfering leukotriene pathway: Integrated network study of multi-omics	Ma C, Zhao J, Zheng G, Wu S, Wu R, Yu D, Liao J, Zhang H, Liu L, Jiang L, Qian F, Zeng H, Wu G, Lu Z, Ye J, Zhang W.	Phytomedicine. 2024 Jun;128:155424. doi: 10.1016/j.phymed.2024.155424. Epub 2024 Feb 7.	Ma C	Phytomedicine	2024	2024-03-27			10.1016/j.phymed.2024.155424
32033604	Improving prediction performance of colon cancer prognosis based on the integration of clinical and multi-omics data	Tong D, Tian Y, Zhou T, Ye Q, Li J, Ding K, Li J.	BMC Med Inform Decis Mak. 2020 Feb 7;20(1):22. doi: 10.1186/s12911-020-1043-1.	Tong D	BMC Med Inform Decis Mak	2020	2020-02-09	PMC7006213		10.1186/s12911-020-1043-1
37795083	Editorial: Multi-omics approaches and translational medicine in T cell dysregulation in autoimmunity, cancer, and chronic infections	Wu H, Lu L.	Front Immunol. 2023 Sep 15;14:1279417. doi: 10.3389/fimmu.2023.1279417. eCollection 2023.	Wu H	Front Immunol	2023	2023-10-05	PMC10545853		10.3389/fimmu.2023.1279417
37156171	The next frontier of early lung cancer and minimal residual disease detection: is multiomics the solution?	Rolfo C, Russo A, Malapelle U.	EBioMedicine. 2023 Jun;92:104605. doi: 10.1016/j.ebiom.2023.104605. Epub 2023 May 6.	Rolfo C	EBioMedicine	2023	2023-05-08	PMC10195843		10.1016/j.ebiom.2023.104605
33476559	An Integrated Multi-omics Approach Identifies Therapeutic Potential for ATP6V1A in Late Onset Alzheimer's Disease	Byrns CN, Bonini NM.	Neuron. 2021 Jan 20;109(2):193-194. doi: 10.1016/j.neuron.2020.12.015.	Byrns CN	Neuron	2021	2021-01-21			10.1016/j.neuron.2020.12.015
37016044	Genetic prediction of multi-omic traits	Koch L.	Nat Rev Genet. 2023 Jun;24(6):346. doi: 10.1038/s41576-023-00602-z.	Koch L	Nat Rev Genet	2023	2023-04-04			10.1038/s41576-023-00602-z
38813424	Dynamic molecular choreography induced by acute heat exposure in human males: a longitudinal multi-omics profiling study	Wen J, Cheng J, Wang L, Li C, Zou Y, Wu J, Liu J.	Front Public Health. 2024 May 15;12:1384544. doi: 10.3389/fpubh.2024.1384544. eCollection 2024.	Wen J	Front Public Health	2024	2024-05-30	PMC11135052		10.3389/fpubh.2024.1384544
38677698	Multi-omics analysis identifies sex-specific hepatic protein-metabolite networks in yellow catfish (Pelteobagrus fulvidraco) exposed to chronic hypoxia	Zhao C, Song Y, Zhang G, Zhang K, Yin S, Ji J.	Int J Biol Macromol. 2024 May;268(Pt 2):131892. doi: 10.1016/j.ijbiomac.2024.131892. Epub 2024 Apr 25.	Zhao C	Int J Biol Macromol	2024	2024-04-27			10.1016/j.ijbiomac.2024.131892
38641842	Single Cell Atlas: a single-cell multi-omics human cell encyclopedia	Pan L, Parini P, Tremmel R, Loscalzo J, Lauschke VM, Maron BA, Paci P, Ernberg I, Tan NS, Liao Z, Yin W, Rengarajan S, Li X; SCA Consortium.	Genome Biol. 2024 Apr 19;25(1):104. doi: 10.1186/s13059-024-03246-2.	Pan L	Genome Biol	2024	2024-04-19	PMC11027364		10.1186/s13059-024-03246-2
38418823	A multiomics dataset for the study of RNA modifications in human macrophage differentiation and polarisation	Pinello N, Song R, Lee Q, Calonne E, Larance M, Fuks F, Wong JJ.	Sci Data. 2024 Feb 28;11(1):252. doi: 10.1038/s41597-024-03076-8.	Pinello N	Sci Data	2024	2024-02-28	PMC10902381		10.1038/s41597-024-03076-8
37922649	Multi-omics analysis of zebrafish response to tick saliva reveals biological processes associated with alpha-Gal syndrome	Vaz-Rodrigues R, Mazuecos L, Villar M, Contreras M, Artigas-Jerónimo S, González-García A, Gortázar C, de la Fuente J.	Biomed Pharmacother. 2023 Dec;168:115829. doi: 10.1016/j.biopha.2023.115829. Epub 2023 Nov 2.	Vaz-Rodrigues R	Biomed Pharmacother	2023	2023-11-03			10.1016/j.biopha.2023.115829
37850649	AgeAnnoMO: a knowledgebase of multi-omics annotation for animal aging	Huang K, Liu X, Zhang Z, Wang T, Xu H, Li Q, Jia Y, Huang L, Kim P, Zhou X.	Nucleic Acids Res. 2024 Jan 5;52(D1):D822-D834. doi: 10.1093/nar/gkad884.	Huang K	Nucleic Acids Res	2024	2023-10-18	PMC10767957		10.1093/nar/gkad884
37649392	InDEP: an interpretable machine learning approach to predict cancer driver genes from multi-omics data	Yang H, Liu Y, Yang Y, Li D, Wang Z.	Brief Bioinform. 2023 Sep 20;24(5):bbad318. doi: 10.1093/bib/bbad318.	Yang H	Brief Bioinform	2023	2023-08-31			10.1093/bib/bbad318
37084954	Novel Time-dependent Multi-omics Integration in Sepsis-associated Liver Dysfunction	Na AY, Lee H, Min EK, Paudel S, Choi SY, Sim H, Liu KH, Kim KT, Bae JS, Lee S.	Genomics Proteomics Bioinformatics. 2023 Dec;21(6):1101-1116. doi: 10.1016/j.gpb.2023.04.002. Epub 2023 Apr 20.	Na AY	Genomics Proteomics Bioinformatics	2023	2023-04-21	PMC11082264		10.1016/j.gpb.2023.04.002
36993219	MultiomicsTracks96: A high throughput PIXUL-Matrix-based toolbox to profile frozen and FFPE tissues multiomes	Mar D, Babenko IM, Zhang R, Noble WS, Denisenko O, Vaisar T, Bomsztyk K.	bioRxiv [Preprint]. 2023 Mar 20:2023.03.16.533031. doi: 10.1101/2023.03.16.533031.	Mar D	bioRxiv	2023	2023-03-30	PMC10055122		10.1101/2023.03.16.533031
36717394	Multi-omics approaches for precision obesity management : Potentials and limitations of omics in precision prevention, treatment and risk reduction of obesity	Woldemariam S, Dorner TE, Wiesinger T, Stein KV.	Wien Klin Wochenschr. 2023 Mar;135(5-6):113-124. doi: 10.1007/s00508-022-02146-4. Epub 2023 Jan 30.	Woldemariam S	Wien Klin Wochenschr	2023	2023-01-30	PMC10020295		10.1007/s00508-022-02146-4
36464123	DGMP: Identifying Cancer Driver Genes by Jointing DGCN and MLP from Multi-omics Genomic Data	Zhang SW, Xu JY, Zhang T.	Genomics Proteomics Bioinformatics. 2022 Oct;20(5):928-938. doi: 10.1016/j.gpb.2022.11.004. Epub 2022 Dec 1.	Zhang SW	Genomics Proteomics Bioinformatics	2022	2022-12-04	PMC10025764		10.1016/j.gpb.2022.11.004
36357703	Integrative analysis of multi-omics data for liquid biopsy	Chen G, Zhang J, Fu Q, Taly V, Tan F.	Br J Cancer. 2023 Feb;128(4):505-518. doi: 10.1038/s41416-022-02048-2. Epub 2022 Nov 10.	Chen G	Br J Cancer	2023	2022-11-10	PMC9938261		10.1038/s41416-022-02048-2
36147315	Multi-omics approaches for deciphering the complexity of traditional Chinese medicine syndromes in stroke: A systematic review	Liu T, Qin M, Xiong X, Lai X, Gao Y.	Front Pharmacol. 2022 Sep 6;13:980650. doi: 10.3389/fphar.2022.980650. eCollection 2022.	Liu T	Front Pharmacol	2022	2022-09-23	PMC9489218		10.3389/fphar.2022.980650
36047285	DEMOC: a deep embedded multi-omics learning approach for clustering single-cell CITE-seq data	Zou G, Lin Y, Han T, Ou-Yang L.	Brief Bioinform. 2022 Sep 20;23(5):bbac347. doi: 10.1093/bib/bbac347.	Zou G	Brief Bioinform	2022	2022-09-01			10.1093/bib/bbac347
35923079	Social Epigenomics: Conceptualizations and Considerations for Oral Health	Gomaa N.	J Dent Res. 2022 Oct;101(11):1299-1306. doi: 10.1177/00220345221110196. Epub 2022 Aug 3.	Gomaa N	J Dent Res	2022	2022-08-04	PMC9516609		10.1177/00220345221110196
35097114	Integrative Modeling of Multiomics Data for Predicting Tumor Mutation Burden in Patients with Lung Cancer	Wang J, Chen P, Su M, Zhong G, Zhang S, Gou D.	Biomed Res Int. 2022 Jan 20;2022:2698190. doi: 10.1155/2022/2698190. eCollection 2022.	Wang J	Biomed Res Int	2022	2022-01-31	PMC8794677		10.1155/2022/2698190
35069697	Pan-Cancer DNA Methylation Analysis and Tumor Origin Identification of Carcinoma of Unknown Primary Site Based on Multi-Omics	Liu P.	Front Genet. 2022 Jan 6;12:798748. doi: 10.3389/fgene.2021.798748. eCollection 2021.	Liu P	Front Genet	2022	2022-01-24	PMC8770539		10.3389/fgene.2021.798748
31863083	Characterization of cancer omics and drug perturbations in panels of lung cancer cells	Suzuki A, Onodera K, Matsui K, Seki M, Esumi H, Soga T, Sugano S, Kohno T, Suzuki Y, Tsuchihara K.	Sci Rep. 2019 Dec 20;9(1):19529. doi: 10.1038/s41598-019-55692-9.	Suzuki A	Sci Rep	2019	2019-12-22	PMC6925249		10.1038/s41598-019-55692-9
31289834	A probabilistic multi-omics data matching method for detecting sample errors in integrative analysis	Lee E, Yoo S, Wang W, Tu Z, Zhu J.	Gigascience. 2019 Jul 1;8(7):giz080. doi: 10.1093/gigascience/giz080.	Lee E	Gigascience	2019	2019-07-11	PMC6615984		10.1093/gigascience/giz080
30485675	Multi-Omics Study on the Impact of Cysteine Feed Level on Cell Viability and mAb Production in a CHO Bioprocess	Ali AS, Raju R, Kshirsagar R, Ivanov AR, Gilbert A, Zang L, Karger BL.	Biotechnol J. 2019 Apr;14(4):e1800352. doi: 10.1002/biot.201800352. Epub 2018 Dec 14.	Ali AS	Biotechnol J	2019	2018-11-29			10.1002/biot.201800352
26885725	Systems Biology Approaches for Host-Fungal Interactions: An Expanding Multi-Omics Frontier	Culibrk L, Croft CA, Tebbutt SJ.	OMICS. 2016 Mar;20(3):127-38. doi: 10.1089/omi.2015.0185. Epub 2016 Feb 17.	Culibrk L	OMICS	2016	2016-02-18	PMC4799697		10.1089/omi.2015.0185
32383980	Imaging-AMARETTO: An Imaging Genomics Software Tool to Interrogate Multiomics Networks for Relevance to Radiography and Histopathology Imaging Biomarkers of Clinical Outcomes	Gevaert O, Nabian M, Bakr S, Everaert C, Shinde J, Manukyan A, Liefeld T, Tabor T, Xu J, Lupberger J, Haas BJ, Baumert TF, Hernaez M, Reich M, Quintana FJ, Uhlmann EJ, Krichevsky AM, Mesirov JP, Carey V, Pochet N.	JCO Clin Cancer Inform. 2020 May;4:421-435. doi: 10.1200/CCI.19.00125.	Gevaert O	JCO Clin Cancer Inform	2020	2020-05-09	PMC7265792		10.1200/CCI.19.00125
38837434	Integrating multi-omics approaches in deciphering atopic dermatitis pathogenesis and future therapeutic directions	Nakajima S, Nakamizo S, Nomura T, Ishida Y, Sawada Y, Kabashima K.	Allergy. 2024 Jun 4. doi: 10.1111/all.16183. Online ahead of print.	Nakajima S	Allergy	2024	2024-06-05			10.1111/all.16183
38742352	[Multi-omics prediction of lymph node metastasis status in breast cancer]	Jin Y, Wang W, Li JB.	Zhonghua Zhong Liu Za Zhi. 2024 May 23;46(5):391-398. doi: 10.3760/cma.j.cn112152-20230822-00093.	Jin Y	Zhonghua Zhong Liu Za Zhi	2024	2024-05-14			10.3760/cma.j.cn112152-20230822-00093
38617561	scMoresDB: A comprehensive database of single-cell multi-omics data for human respiratory system	Chen K, Han Y, Wang Y, Zhou D, Wu F, Cai W, Zheng S, Xiao Q, Zhang H, Li W.	iScience. 2024 Mar 26;27(4):109567. doi: 10.1016/j.isci.2024.109567. eCollection 2024 Apr 19.	Chen K	iScience	2024	2024-04-15	PMC11015448		10.1016/j.isci.2024.109567
37325941	Multi-omics analysis reveals the mechanism of torularhodin accumulation in the mutant Rhodosporidium toruloides A1-15 under nitrogen-limited conditions	Liu M, Wang H, Yan X, Zhang S, Ji C, Chen Y, Zhu B, Lin X.	Food Funct. 2023 Jul 17;14(14):6363-6375. doi: 10.1039/d3fo01097j.	Liu M	Food Funct	2023	2023-06-16			10.1039/d3fo01097j
37214923	High-resolution spatial multi-omics reveals cell-type specific nuclear compartments	Takei Y, Yang Y, White J, Yun J, Prasad M, Ombelets LJ, Schindler S, Cai L.	bioRxiv [Preprint]. 2023 May 9:2023.05.07.539762. doi: 10.1101/2023.05.07.539762.	Takei Y	bioRxiv	2023	2023-05-22	PMC10197539		10.1101/2023.05.07.539762
36534279	Computational Integration of HSV-1 Multi-omics Data	Friedel CC.	Methods Mol Biol. 2023;2610:31-48. doi: 10.1007/978-1-0716-2895-9_3.	Friedel CC	Methods Mol Biol	2023	2022-12-19			10.1007/978-1-0716-2895-9_3
35752627	Multi-omics reveals mechanisms of resistance to potato root infection by Spongospora subterranea	Balotf S, Wilson R, Nichols DS, Tegg RS, Wilson CR.	Sci Rep. 2022 Jun 25;12(1):10804. doi: 10.1038/s41598-022-14606-y.	Balotf S	Sci Rep	2022	2022-06-25	PMC9233701		10.1038/s41598-022-14606-y
33643386	Deep Learning in Head and Neck Tumor Multiomics Diagnosis and Analysis: Review of the Literature	Wang X, Li BB.	Front Genet. 2021 Feb 10;12:624820. doi: 10.3389/fgene.2021.624820. eCollection 2021.	Wang X	Front Genet	2021	2021-03-01	PMC7902873		10.3389/fgene.2021.624820
30788345	Multi-Omics and Genome-Scale Modeling Reveal a Metabolic Shift During C. elegans Aging	Hastings J, Mains A, Virk B, Rodriguez N, Murdoch S, Pearce J, Bergmann S, Le Novère N, Casanueva O.	Front Mol Biosci. 2019 Feb 6;6:2. doi: 10.3389/fmolb.2019.00002. eCollection 2019.	Hastings J	Front Mol Biosci	2019	2019-02-22	PMC6372924		10.3389/fmolb.2019.00002
39027515	Integrative multi-omics analysis reveals cellular and molecular insights into primary Sjögren's syndrome	Tan Y, Yin J, Wu Z, Xiong W.	Heliyon. 2024 Jun 24;10(13):e33433. doi: 10.1016/j.heliyon.2024.e33433. eCollection 2024 Jul 15.	Tan Y	Heliyon	2024	2024-07-19	PMC11255657		10.1016/j.heliyon.2024.e33433
38596228	Editorial: New insights into the metabolic processes of immune-related diseases by multi-omics technologies	Huang Y, Ren H, Tan Y.	Front Endocrinol (Lausanne). 2024 Mar 26;15:1397644. doi: 10.3389/fendo.2024.1397644. eCollection 2024.	Huang Y	Front Endocrinol (Lausanne)	2024	2024-04-10	PMC11002631		10.3389/fendo.2024.1397644
38652822	Using Machine Learning to Construct the Blood-Follicle Distribution Models of Various Trace Elements and Explore the Transport-Related Pathways with Multiomics Data	Zhang G, Lin W, Gao N, Lan C, Ren M, Yan L, Pan B, Xu J, Han B, Hu L, Chen Y, Wu T, Zhuang L, Lu Q, Wang B, Fang M.	Environ Sci Technol. 2024 May 7;58(18):7743-7757. doi: 10.1021/acs.est.3c10904. Epub 2024 Apr 23.	Zhang G	Environ Sci Technol	2024	2024-04-23			10.1021/acs.est.3c10904
38143235	Multiomics analysis reveals metabolic subtypes and identifies diacylglycerol kinase α (DGKA) as a potential therapeutic target for intrahepatic cholangiocarcinoma	Liu W, Wang H, Zhao Q, Tao C, Qu W, Hou Y, Huang R, Sun Z, Zhu G, Jiang X, Fang Y, Gao J, Wu X, Yang Z, Ping R, Chen J, Yang R, Chu T, Zhou J, Fan J, Tang Z, Yang D, Shi Y.	Cancer Commun (Lond). 2024 Feb;44(2):226-250. doi: 10.1002/cac2.12513. Epub 2023 Dec 24.	Liu W	Cancer Commun (Lond)	2024	2023-12-24	PMC10876206		10.1002/cac2.12513
37530223	Milletdb: a multi-omics database to accelerate the research of functional genomics and molecular breeding of millets	Sun M, Yan H, Zhang A, Jin Y, Lin C, Luo L, Wu B, Fan Y, Tian S, Cao X, Wang Z, Luo J, Yang Y, Jia J, Zhou P, Tang Q, Jones CS, Varshney RK, Srivastava RK, He M, Xie Z, Wang X, Feng G, Nie G, Huang D, Zhang X, Zhu F, Huang L.	Plant Biotechnol J. 2023 Nov;21(11):2348-2357. doi: 10.1111/pbi.14136. Epub 2023 Aug 2.	Sun M	Plant Biotechnol J	2023	2023-08-02	PMC10579705		10.1111/pbi.14136
33086649	Predicting Deep Learning Based Multi-Omics Parallel Integration Survival Subtypes in Lung Cancer Using Reverse Phase Protein Array Data	Takahashi S, Asada K, Takasawa K, Shimoyama R, Sakai A, Bolatkan A, Shinkai N, Kobayashi K, Komatsu M, Kaneko S, Sese J, Hamamoto R.	Biomolecules. 2020 Oct 19;10(10):1460. doi: 10.3390/biom10101460.	Takahashi S	Biomolecules	2020	2020-10-22	PMC7603376		10.3390/biom10101460
29925568	Multi-Omics Factor Analysis-a framework for unsupervised integration of multi-omics data sets	Argelaguet R, Velten B, Arnol D, Dietrich S, Zenz T, Marioni JC, Buettner F, Huber W, Stegle O.	Mol Syst Biol. 2018 Jun 20;14(6):e8124. doi: 10.15252/msb.20178124.	Argelaguet R	Mol Syst Biol	2018	2018-06-22	PMC6010767		10.15252/msb.20178124
38697028	Developing and validating multi-omics prediction models for late patient-reported dysphagia in head and neck radiotherapy	Paetkau O, Weppler S, Quon HC, Tchistiakova E, Kirkby C.	Biomed Phys Eng Express. 2024 May 14;10(4). doi: 10.1088/2057-1976/ad4651.	Paetkau O	Biomed Phys Eng Express	2024	2024-05-02			10.1088/2057-1976/ad4651
37410918	PearMODB: a multiomics database for pear (Pyrus) genomics, genetics and breeding study	Hu J, Huang B, Yin H, Qi K, Jia Y, Xie Z, Gao Y, Li H, Li Q, Wang Z, Zou Y, Zhang S, Qiao X.	Database (Oxford). 2023 Jul 6;2023:baad050. doi: 10.1093/database/baad050.	Hu J	Database (Oxford)	2023	2023-07-06	PMC10325485		10.1093/database/baad050
34276676	IOBR: Multi-Omics Immuno-Oncology Biological Research to Decode Tumor Microenvironment and Signatures	Zeng D, Ye Z, Shen R, Yu G, Wu J, Xiong Y, Zhou R, Qiu W, Huang N, Sun L, Li X, Bin J, Liao Y, Shi M, Liao W.	Front Immunol. 2021 Jul 2;12:687975. doi: 10.3389/fimmu.2021.687975. eCollection 2021.	Zeng D	Front Immunol	2021	2021-07-19	PMC8283787		10.3389/fimmu.2021.687975
33933734	Integrated multi-omics uncovers reliable potential biomarkers and adverse effects of zinc deficiency	Wang M, Fan L, Wei W, Wang P, Yu Q, Long Z, Sun Y, Li Z, Zi T, Dong F, Sun Z, Song X, Sun C, Li Y, Wang F.	Clin Nutr. 2021 May;40(5):2683-2696. doi: 10.1016/j.clnu.2021.03.019. Epub 2021 Mar 20.	Wang M	Clin Nutr	2021	2021-05-02			10.1016/j.clnu.2021.03.019
29545283	Integration of multi-omics datasets enables molecular classification of COPD	Li CX, Wheelock CE, Sköld CM, Wheelock ÅM.	Eur Respir J. 2018 May 10;51(5):1701930. doi: 10.1183/13993003.01930-2017. Print 2018 May.	Li CX	Eur Respir J	2018	2018-03-17			10.1183/13993003.01930-2017
39018772	Multi-omics profiling to identify early plasma biomarkers in pre-diagnostic pancreatic ductal adenocarcinoma: a nested case-control study	Borgmästars E, Ulfenborg B, Johansson M, Jonsson P, Billing O, Franklin O, Lundin C, Jacobson S, Simm M, Lubovac-Pilav Z, Sund M.	Transl Oncol. 2024 Jul 16;48:102059. doi: 10.1016/j.tranon.2024.102059. Online ahead of print.	Borgmästars E	Transl Oncol	2024	2024-07-17			10.1016/j.tranon.2024.102059
37397474	Editorial: Molecular and multi-omic approaches in understanding cancer biology and anticancer therapies: current perspectives and new challenges	Abdel-Wahab BA, Helmy YA, Saied EM.	Front Pharmacol. 2023 Jun 15;14:1236158. doi: 10.3389/fphar.2023.1236158. eCollection 2023.	Abdel-Wahab BA	Front Pharmacol	2023	2023-07-03	PMC10311088		10.3389/fphar.2023.1236158
38279056	Mononuclear phagocyte system-related multi-omics features yield head and neck squamous cell carcinoma subtypes with distinct overall survival, drug, and immunotherapy responses	Zhang C, Deng J, Li K, Lai G, Liu H, Zhang Y, Xie B, Zhong X.	J Cancer Res Clin Oncol. 2024 Jan 27;150(2):37. doi: 10.1007/s00432-023-05512-5.	Zhang C	J Cancer Res Clin Oncol	2024	2024-01-26	PMC10817853		10.1007/s00432-023-05512-5
32419906	Multi-omics systems toxicology study of mouse lung assessing the effects of aerosols from two heat-not-burn tobacco products and cigarette smoke	Titz B, Szostak J, Sewer A, Phillips B, Nury C, Schneider T, Dijon S, Lavrynenko O, Elamin A, Guedj E, Tsin Wong E, Lebrun S, Vuillaume G, Kondylis A, Gubian S, Cano S, Leroy P, Keppler B, Ivanov NV, Vanscheeuwijck P, Martin F, Peitsch MC, Hoeng J.	Comput Struct Biotechnol J. 2020 Apr 25;18:1056-1073. doi: 10.1016/j.csbj.2020.04.011. eCollection 2020.	Titz B	Comput Struct Biotechnol J	2020	2020-05-19	PMC7218232		10.1016/j.csbj.2020.04.011
29429018	MOBCdb: a comprehensive database integrating multi-omics data on breast cancer for precision medicine	Xie B, Yuan Z, Yang Y, Sun Z, Zhou S, Fang X.	Breast Cancer Res Treat. 2018 Jun;169(3):625-632. doi: 10.1007/s10549-018-4708-z. Epub 2018 Feb 10.	Xie B	Breast Cancer Res Treat	2018	2018-02-12			10.1007/s10549-018-4708-z
34983821	Correction: Parsing multiomics landscape of activated synovial fibroblasts highlights drug targets linked to genetic risk of rheumatoid arthritis		Ann Rheum Dis. 2022 Jan;81(1):e17. doi: 10.1136/annrheumdis-2020-218189corr1.		Ann Rheum Dis	2022	2022-01-05			10.1136/annrheumdis-2020-218189corr1
31925408	Multi-omics shows the (default) way	Willson J.	Nat Rev Genet. 2020 Mar;21(3):134-135. doi: 10.1038/s41576-020-0211-6.	Willson J	Nat Rev Genet	2020	2020-01-12			10.1038/s41576-020-0211-6
34902125	Supervised Methods for Biomarker Detection from Microarray Experiments	Serra A, Cattelani L, Fratello M, Fortino V, Kinaret PAS, Greco D.	Methods Mol Biol. 2022;2401:101-120. doi: 10.1007/978-1-0716-1839-4_8.	Serra A	Methods Mol Biol	2022	2021-12-13			10.1007/978-1-0716-1839-4_8
34535364	Time to eat reveals the hierarchy of peripheral clocks	Zhang Z, Shui G, Li MD.	Trends Cell Biol. 2021 Nov;31(11):869-872. doi: 10.1016/j.tcb.2021.08.003. Epub 2021 Sep 14.	Zhang Z	Trends Cell Biol	2021	2021-09-18			10.1016/j.tcb.2021.08.003
38659829	Multi-Omics after O-GlcNAc Alteration Identifies Cellular Processes Working Synergistically to Promote Aneuploidy	Boyd SS, Robarts DR, Nguyen K, Villar M, Alghusen I, Kotulkar M, Denson A, Fedosyuk H, Whelan SA, Lee NCY, Hanover J, Dias WB, Tan EP, McGreal SR, Artigues A, Swerdlow RH, Thompson JA, Apte U, Slawson C.	bioRxiv [Preprint]. 2024 Apr 16:2024.04.16.589379. doi: 10.1101/2024.04.16.589379.	Boyd SS	bioRxiv	2024	2024-04-25	PMC11042281		10.1101/2024.04.16.589379
38351697	Multi-omics Combined with Machine Learning Facilitating the Diagnosis of Gastric Cancer	Li J, Xu S, Zhu F, Shen F, Zhang T, Wan X, Gong S, Liang G, Zhou Y.	Curr Med Chem. 2024 Feb 13. doi: 10.2174/0109298673284520240112055108. Online ahead of print.	Li J	Curr Med Chem	2024	2024-02-14			10.2174/0109298673284520240112055108
37860104	FORALL: an interactive shiny/R web portal to navigate multi-omics high-throughput data of pediatric acute lymphoblastic leukemia	Aswad L, Jafari R.	Bioinform Adv. 2023 Oct 4;3(1):vbad143. doi: 10.1093/bioadv/vbad143. eCollection 2023.	Aswad L	Bioinform Adv	2023	2023-10-20	PMC10582518		10.1093/bioadv/vbad143
37645917	MarsGT: Multi-omics analysis for rare population inference using single-cell graph transformer	Wang X, Duan M, Li J, Ma A, Xu D, Li Z, Liu B, Ma Q.	bioRxiv [Preprint]. 2023 Aug 17:2023.08.15.553454. doi: 10.1101/2023.08.15.553454.	Wang X	bioRxiv	2023	2023-08-30	PMC10462017		10.1101/2023.08.15.553454
37539822	Deep multi-view contrastive learning for cancer subtype identification	Chen W, Wang H, Liang C.	Brief Bioinform. 2023 Sep 20;24(5):bbad282. doi: 10.1093/bib/bbad282.	Chen W	Brief Bioinform	2023	2023-08-04			10.1093/bib/bbad282
36060257	Using the multi-omics approach to reveal the silk composition in Plectrocnemia conspersa	Rouhová L, Sehadová H, Pauchová L, Hradilová M, Žurovcová M, Šerý M, Rindoš M, Žurovec M.	Front Mol Biosci. 2022 Aug 11;9:945239. doi: 10.3389/fmolb.2022.945239. eCollection 2022.	Rouhová L	Front Mol Biosci	2022	2022-09-05	PMC9432349		10.3389/fmolb.2022.945239
36015485	Multi-Omics Approaches to Study Molecular Mechanisms in Cannabis sativa	Sirangelo TM, Ludlow RA, Spadafora ND.	Plants (Basel). 2022 Aug 22;11(16):2182. doi: 10.3390/plants11162182.	Sirangelo TM	Plants (Basel)	2022	2022-08-26	PMC9416457		10.3390/plants11162182
34861483	Network biology bridges the gaps between quantitative genetics and multi-omics to map complex diseases	Wu S, Chen D, Snyder MP.	Curr Opin Chem Biol. 2022 Feb;66:102101. doi: 10.1016/j.cbpa.2021.102101. Epub 2021 Nov 30.	Wu S	Curr Opin Chem Biol	2022	2021-12-03			10.1016/j.cbpa.2021.102101
34275931	Research progress of omics technology in the field of tumor resistance: From single-omics to multi-omics combination application	Sun Z, Liu Y, Ouyang Q, Liu Z, Liu Y.	Zhong Nan Da Xue Xue Bao Yi Xue Ban. 2021 Jun 28;46(6):620-627. doi: 10.11817/j.issn.1672-7347.2021.200561.	Sun Z	Zhong Nan Da Xue Xue Bao Yi Xue Ban	2021	2021-07-19	PMC10930197		10.11817/j.issn.1672-7347.2021.200561
33788922	Computational resources for identification of cancer biomarkers from omics data	Kaur H, Kumar R, Lathwal A, Raghava GPS.	Brief Funct Genomics. 2021 Jul 17;20(4):213-222. doi: 10.1093/bfgp/elab021.	Kaur H	Brief Funct Genomics	2021	2021-03-31			10.1093/bfgp/elab021
33433880	A Multi-omics Data Resource for Frontotemporal Dementia Research	Heutink P, Menden K, Dalmia A.	Adv Exp Med Biol. 2021;1281:269-282. doi: 10.1007/978-3-030-51140-1_16.	Heutink P	Adv Exp Med Biol	2021	2021-01-12			10.1007/978-3-030-51140-1_16
32948838	Multi-omics study for interpretation of genome-wide association study	Akiyama M.	J Hum Genet. 2021 Jan;66(1):3-10. doi: 10.1038/s10038-020-00842-5. Epub 2020 Sep 18.	Akiyama M	J Hum Genet	2021	2020-09-19			10.1038/s10038-020-00842-5
32637361	A Cancer Gene Module Mining Method Based on Bio-Network of Multi-Omics Gene Groups	Wang C, Zhao N, Sun K, Zhang Y.	Front Oncol. 2020 Jun 19;10:1159. doi: 10.3389/fonc.2020.01159. eCollection 2020.	Wang C	Front Oncol	2020	2020-07-09	PMC7317001		10.3389/fonc.2020.01159
36103204	Correction for Nieto, Natalia et al. The Integrated "Multiomics" Landscape at Peak Injury and Resolution From Alcohol-Associated Liver Disease		Hepatol Commun. 2022 Dec;6(12):3604. doi: 10.1002/hep4.1985. Epub 2022 Sep 14.		Hepatol Commun	2022	2022-09-14	PMC9701489		10.1002/hep4.1985
38728362	Machine learning and multi-omics data reveal driver gene-based molecular subtypes in hepatocellular carcinoma for precision treatment	Wang M, Yan X, Dong Y, Li X, Gao B.	PLoS Comput Biol. 2024 May 10;20(5):e1012113. doi: 10.1371/journal.pcbi.1012113. eCollection 2024 May.	Wang M	PLoS Comput Biol	2024	2024-05-10	PMC11230636		10.1371/journal.pcbi.1012113
38450513	Functional and multi-omics signatures of mitapivat efficacy upon activation of pyruvate kinase in red blood cells from patients with sickle cell disease	D'Alessandro A, Le K, Lundt M, Li Q, Dunkelberger EB, Cellmer T, Worth AJ, Patil S, Huston C, Grier A, Dzieciatkowska M, Stephenson D, Eaton WA, Thein SL.	Haematologica. 2024 Mar 7. doi: 10.3324/haematol.2023.284831. Online ahead of print.	D'Alessandro A	Haematologica	2024	2024-03-07			10.3324/haematol.2023.284831
38135761	Trends in confinement-induced cell migration and multi-omics analysis	Lu J, Chen XZ, Liu Y, Liu YJ, Liu B.	Anal Bioanal Chem. 2024 Apr;416(9):2107-2115. doi: 10.1007/s00216-023-05109-4. Epub 2023 Dec 23.	Lu J	Anal Bioanal Chem	2024	2023-12-22			10.1007/s00216-023-05109-4
37930845	jMorp: Japanese Multi-Omics Reference Panel update report 2023	Tadaka S, Kawashima J, Hishinuma E, Saito S, Okamura Y, Otsuki A, Kojima K, Komaki S, Aoki Y, Kanno T, Saigusa D, Inoue J, Shirota M, Takayama J, Katsuoka F, Shimizu A, Tamiya G, Shimizu R, Hiratsuka M, Motoike IN, Koshiba S, Sasaki M, Yamamoto M, Kinoshita K.	Nucleic Acids Res. 2024 Jan 5;52(D1):D622-D632. doi: 10.1093/nar/gkad978.	Tadaka S	Nucleic Acids Res	2024	2023-11-06	PMC10767895		10.1093/nar/gkad978
37286946	Multi-omics analysis reveals changes in tryptophan and cholesterol metabolism before and after sexual maturation in captive macaques	Liu X, Liu X, Wang X, Shang K, Li J, Lan Y, Wang J, Li J, Yue B, He M, Fan Z.	BMC Genomics. 2023 Jun 7;24(1):308. doi: 10.1186/s12864-023-09404-3.	Liu X	BMC Genomics	2023	2023-06-07	PMC10249198		10.1186/s12864-023-09404-3
37285682	Multi-omics study of key genes, metabolites, and pathways of periodontitis	Jun L, Yuanyuan L, Zhiqiang W, Manlin F, Chenrui H, Ouyang Z, Jiatong L, Xi H, Zhihua L.	Arch Oral Biol. 2023 Sep;153:105720. doi: 10.1016/j.archoralbio.2023.105720. Epub 2023 May 8.	Jun L	Arch Oral Biol	2023	2023-06-07			10.1016/j.archoralbio.2023.105720
37269418	Molecular Characterization and Landscape of Breast cancer Models from a multi-omics Perspective	Ortiz MMO, Andrechek ER.	J Mammary Gland Biol Neoplasia. 2023 Jun 3;28(1):12. doi: 10.1007/s10911-023-09540-2.	Ortiz MMO	J Mammary Gland Biol Neoplasia	2023	2023-06-03	PMC10239388		10.1007/s10911-023-09540-2
37263023	Integrative multi-omics reveals analogous developmental neurotoxicity mechanisms between perfluorobutanesulfonic acid and perfluorooctanesulfonic acid in zebrafish	Min EK, Lee H, Sung EJ, Seo SW, Song M, Wang S, Kim SS, Bae MA, Kim TY, Lee S, Kim KT.	J Hazard Mater. 2023 Sep 5;457:131714. doi: 10.1016/j.jhazmat.2023.131714. Epub 2023 May 25.	Min EK	J Hazard Mater	2023	2023-06-01			10.1016/j.jhazmat.2023.131714
37162921	Integrated multi-omics approach reveals the role of SPEG in skeletal muscle biology including its relationship with myospryn complex	Li Q, Lin J, Luo S, Schmitz-Abe K, Agrawal R, Meng M, Moghadaszadeh B, Beggs AH, Liu X, Perrella MA, Agrawal PB.	bioRxiv [Preprint]. 2023 Apr 24:2023.04.24.538136. doi: 10.1101/2023.04.24.538136.	Li Q	bioRxiv	2023	2023-05-10	PMC10168260		10.1101/2023.04.24.538136
36658343	Multi-omics microsampling for the profiling of lifestyle-associated changes in health	Shen X, Kellogg R, Panyard DJ, Bararpour N, Castillo KE, Lee-McMullen B, Delfarah A, Ubellacker J, Ahadi S, Rosenberg-Hasson Y, Ganz A, Contrepois K, Michael B, Simms I, Wang C, Hornburg D, Snyder MP.	Nat Biomed Eng. 2024 Jan;8(1):11-29. doi: 10.1038/s41551-022-00999-8. Epub 2023 Jan 19.	Shen X	Nat Biomed Eng	2024	2023-01-19	PMC10805653		10.1038/s41551-022-00999-8
36503356	Stool multi-omics for the study of host-microbe interactions in inflammatory bowel disease	Sauceda C, Bayne C, Sudqi K, Gonzalez A, Dulai PS, Knight R, Gonzalez DJ, Gonzalez CG.	Gut Microbes. 2022 Jan-Dec;14(1):2154092. doi: 10.1080/19490976.2022.2154092.	Sauceda C	Gut Microbes	2022	2022-12-12	PMC9746627		10.1080/19490976.2022.2154092
36445207	Multi-view spectral clustering with latent representation learning for applications on multi-omics cancer subtyping	Ge S, Liu J, Cheng Y, Meng X, Wang X.	Brief Bioinform. 2023 Jan 19;24(1):bbac500. doi: 10.1093/bib/bbac500.	Ge S	Brief Bioinform	2023	2022-11-29			10.1093/bib/bbac500
36353986	COMBATdb: a database for the COVID-19 Multi-Omics Blood ATlas	Wang D, Kumar V, Burnham KL, Mentzer AJ, Marsden BD, Knight JC.	Nucleic Acids Res. 2023 Jan 6;51(D1):D896-D905. doi: 10.1093/nar/gkac1019.	Wang D	Nucleic Acids Res	2023	2022-11-10	PMC9825482		10.1093/nar/gkac1019
35668676	Multi-omics profiling reveals comprehensive microbe-plant-metabolite regulation patterns for medicinal plant Glycyrrhiza uralensis Fisch	Zhong C, Chen C, Gao X, Tan C, Bai H, Ning K.	Plant Biotechnol J. 2022 Oct;20(10):1874-1887. doi: 10.1111/pbi.13868. Epub 2022 Jun 29.	Zhong C	Plant Biotechnol J	2022	2022-06-07	PMC9491449		10.1111/pbi.13868
35495618	'Breast Cancer Resistance Likelihood and Personalized Treatment Through Integrated Multiomics'	Mehmood S, Faheem M, Ismail H, Farhat SM, Ali M, Younis S, Asghar MN.	Front Mol Biosci. 2022 Apr 14;9:783494. doi: 10.3389/fmolb.2022.783494. eCollection 2022.	Mehmood S	Front Mol Biosci	2022	2022-05-02	PMC9048735		10.3389/fmolb.2022.783494
35281069	Identification and Validation of Immune Infiltration Phenotypes in Laryngeal Squamous Cell Carcinoma by Integrative Multi-Omics Analysis	Yan L, Song X, Yang G, Zou L, Zhu Y, Wang X.	Front Immunol. 2022 Feb 24;13:843467. doi: 10.3389/fimmu.2022.843467. eCollection 2022.	Yan L	Front Immunol	2022	2022-03-14	PMC8907422		10.3389/fimmu.2022.843467
33322492	Tensor-Decomposition-Based Unsupervised Feature Extraction Applied to Prostate Cancer Multiomics Data	Taguchi YH, Turki T.	Genes (Basel). 2020 Dec 11;11(12):1493. doi: 10.3390/genes11121493.	Taguchi YH	Genes (Basel)	2020	2020-12-16	PMC7763286		10.3390/genes11121493
32646413	A multi-omics supervised autoencoder for pan-cancer clinical outcome endpoints prediction	Tan K, Huang W, Hu J, Dong S.	BMC Med Inform Decis Mak. 2020 Jul 9;20(Suppl 3):129. doi: 10.1186/s12911-020-1114-3.	Tan K	BMC Med Inform Decis Mak	2020	2020-07-11	PMC7477832		10.1186/s12911-020-1114-3
31561483	The Need for Multi-Omics Biomarker Signatures in Precision Medicine	Olivier M, Asmis R, Hawkins GA, Howard TD, Cox LA.	Int J Mol Sci. 2019 Sep 26;20(19):4781. doi: 10.3390/ijms20194781.	Olivier M	Int J Mol Sci	2019	2019-09-29	PMC6801754		10.3390/ijms20194781
24237354	Assessment of berberine as a multi-target antimicrobial: a multi-omics study for drug discovery and repositioning	Karaosmanoglu K, Sayar NA, Kurnaz IA, Akbulut BS.	OMICS. 2014 Jan;18(1):42-53. doi: 10.1089/omi.2013.0100. Epub 2013 Nov 16.	Karaosmanoglu K	OMICS	2014	2013-11-19			10.1089/omi.2013.0100
38958724	High-dimensional multi-omics measured in controlled conditions are useful for maize platform and field trait predictions	Ali B, Huguenin-Bizot B, Laurent M, Chaumont F, Maistriaux LC, Nicolas S, Duborjal H, Welcker C, Tardieu F, Mary-Huard T, Moreau L, Charcosset A, Runcie D, Rincent R.	Theor Appl Genet. 2024 Jul 3;137(7):175. doi: 10.1007/s00122-024-04679-w.	Ali B	Theor Appl Genet	2024	2024-07-03			10.1007/s00122-024-04679-w
34864875	Multiomics integration-based molecular characterizations of COVID-19	Li CX, Gao J, Zhang Z, Chen L, Li X, Zhou M, Wheelock ÅM.	Brief Bioinform. 2022 Jan 17;23(1):bbab485. doi: 10.1093/bib/bbab485.	Li CX	Brief Bioinform	2022	2021-12-05	PMC8769889		10.1093/bib/bbab485
35731835	Erratum: Isolation of Endothelial Cells from the Lumen of Mouse Carotid Arteries for Single-cell Multi-omics Experiments		J Vis Exp. 2022 Jun 22;(184). doi: 10.3791/6506.		J Vis Exp	2022	2022-06-22			10.3791/6506
35474745	Multi-omics in COVID-19: Seeing the unseen but overlooked in the clinic	Lu T, Wang Y, Guo T.	Cell Rep Med. 2022 Mar 15;3(3):100580. doi: 10.1016/j.xcrm.2022.100580. eCollection 2022 Mar 15.	Lu T	Cell Rep Med	2022	2022-04-27	PMC8922556		10.1016/j.xcrm.2022.100580
35243842	Research Progress on the Omics of Methamphetamine Toxic Damage and Addiction	Zhang C, Zhao X, Wang HJ, Yue X.	Fa Yi Xue Za Zhi. 2021 Dec 25;37(6):776-787. doi: 10.12116/j.issn.1004-5619.2021.310201.	Zhang C	Fa Yi Xue Za Zhi	2021	2022-03-04			10.12116/j.issn.1004-5619.2021.310201
38278975	wMKL: multi-omics data integration enables novel cancer subtype identification via weight-boosted multi-kernel learning	Cao H, Jia C, Li Z, Yang H, Fang R, Zhang Y, Cui Y.	Br J Cancer. 2024 Apr;130(6):1001-1012. doi: 10.1038/s41416-024-02587-w. Epub 2024 Jan 26.	Cao H	Br J Cancer	2024	2024-01-26	PMC10951206		10.1038/s41416-024-02587-w
37937197	Identification of the methotrexate resistance-related diagnostic markers in osteosarcoma via adaptive total variation netNMF and multi-omics datasets	Jiang Z, Han K, Min D, Kong W, Wang S, Gao M.	Front Genet. 2023 Oct 23;14:1288073. doi: 10.3389/fgene.2023.1288073. eCollection 2023.	Jiang Z	Front Genet	2023	2023-11-08	PMC10625916		10.3389/fgene.2023.1288073
36723121	Focus on the molecular mechanisms of cisplatin resistance based on multi-omics approaches	Yue P, Han B, Zhao Y.	Mol Omics. 2023 May 9;19(4):297-307. doi: 10.1039/d2mo00220e.	Yue P	Mol Omics	2023	2023-02-01			10.1039/d2mo00220e
36624525	Molecular insights into sex-specific metabolic alterations in Alzheimer's mouse brain using multi-omics approach	Strefeler A, Jan M, Quadroni M, Teav T, Rosenberg N, Chatton JY, Guex N, Gallart-Ayala H, Ivanisevic J.	Alzheimers Res Ther. 2023 Jan 9;15(1):8. doi: 10.1186/s13195-023-01162-4.	Strefeler A	Alzheimers Res Ther	2023	2023-01-09	PMC9827669		10.1186/s13195-023-01162-4
36318263	EDomics: a comprehensive and comparative multi-omics database for animal evo-devo	Wei J, Liu P, Liu F, Jiang A, Qiao J, Pu Z, Wang B, Zhang J, Jia D, Li Y, Wang S, Dong B.	Nucleic Acids Res. 2023 Jan 6;51(D1):D913-D923. doi: 10.1093/nar/gkac944.	Wei J	Nucleic Acids Res	2023	2022-11-01	PMC9825439		10.1093/nar/gkac944
36046233	Using expression quantitative trait loci data and graph-embedded neural networks to uncover genotype-phenotype interactions	Guo X, Han J, Song Y, Yin Z, Liu S, Shang X.	Front Genet. 2022 Aug 15;13:921775. doi: 10.3389/fgene.2022.921775. eCollection 2022.	Guo X	Front Genet	2022	2022-09-01	PMC9421127		10.3389/fgene.2022.921775
31883096	Metabolite, Protein, and Lipid Extraction (MPLEx): A Method that Simultaneously Inactivates Middle East Respiratory Syndrome Coronavirus and Allows Analysis of Multiple Host Cell Components Following Infection	Nicora CD, Sims AC, Bloodsworth KJ, Kim YM, Moore RJ, Kyle JE, Nakayasu ES, Metz TO.	Methods Mol Biol. 2020;2099:173-194. doi: 10.1007/978-1-0716-0211-9_14.	Nicora CD	Methods Mol Biol	2020	2019-12-29	PMC7121680		10.1007/978-1-0716-0211-9_14
30857388	Multi-Omics Strategies Uncover Host-Pathogen Interactions	Khan MM, Ernst O, Manes NP, Oyler BL, Fraser IDC, Goodlett DR, Nita-Lazar A.	ACS Infect Dis. 2019 Apr 12;5(4):493-505. doi: 10.1021/acsinfecdis.9b00080. Epub 2019 Mar 25.	Khan MM	ACS Infect Dis	2019	2019-03-13			10.1021/acsinfecdis.9b00080
30457468	What Are the Multi-Omics Mechanisms for Adaptation by Microorganisms to High Alkalinity? A Transcriptomic and Proteomic Study of a Bacillus Strain with Industrial Potential	Altinisik Kaya FE, Avci FG, Sayar NA, Kazan D, Sayar AA, Sariyar Akbulut B.	OMICS. 2018 Nov;22(11):717-732. doi: 10.1089/omi.2018.0127.	Altinisik Kaya FE	OMICS	2018	2018-11-21			10.1089/omi.2018.0127
38975206	Integrative analyses of multi-omics data constructing tumor microenvironment and immune-related molecular prognosis model in human colorectal cancer	Li Y, Li H, Sun G, Xu S, Tang X, Zhang L, Wan L, Zhang L, Tang M.	Heliyon. 2024 Jun 8;10(12):e32744. doi: 10.1016/j.heliyon.2024.e32744. eCollection 2024 Jun 30.	Li Y	Heliyon	2024	2024-07-08	PMC11226854		10.1016/j.heliyon.2024.e32744
31510700	MOLI: multi-omics late integration with deep neural networks for drug response prediction	Sharifi-Noghabi H, Zolotareva O, Collins CC, Ester M.	Bioinformatics. 2019 Jul 15;35(14):i501-i509. doi: 10.1093/bioinformatics/btz318.	Sharifi-Noghabi H	Bioinformatics	2019	2019-09-13	PMC6612815		10.1093/bioinformatics/btz318
38773285	A single-cell multiomics profile of Fontan-associated liver disease	Ray K.	Nat Rev Gastroenterol Hepatol. 2024 Jul;21(7):462. doi: 10.1038/s41575-024-00944-x.	Ray K	Nat Rev Gastroenterol Hepatol	2024	2024-05-21			10.1038/s41575-024-00944-x
38679454	Multi-omics analysis reveals inflammatory biomarkers for skin melanoma prognosis	Zhan ZQ, Li JX, Hu XL.	Pigment Cell Melanoma Res. 2024 Jul;37(4):510-513. doi: 10.1111/pcmr.13172. Epub 2024 Apr 28.	Zhan ZQ	Pigment Cell Melanoma Res	2024	2024-04-28			10.1111/pcmr.13172
36334690	Systematic dissection, preservation, and multiomics in whole human and bovine hearts	Moreira JD, Gower AC, Xue L, Alekseyev Y, Smith KK, Choi SH, Ayalon N, Farb MG, Tenan K, LeClerc A, Levy D, Benjamin EJ, Lenburg ME, Mitchell RN, Padera RF, Fetterman JL, Gopal DM.	Cardiovasc Pathol. 2023 Mar-Apr;63:107495. doi: 10.1016/j.carpath.2022.107495. Epub 2022 Nov 2.	Moreira JD	Cardiovasc Pathol	2023	2022-11-05	PMC10031913	NIHMS1873573	10.1016/j.carpath.2022.107495
33896621	Sex Differences in Alzheimer's Disease: Insights From the Multiomics Landscape	Guo L, Zhong MB, Zhang L, Zhang B, Cai D.	Biol Psychiatry. 2022 Jan 1;91(1):61-71. doi: 10.1016/j.biopsych.2021.02.968. Epub 2021 Mar 2.	Guo L	Biol Psychiatry	2022	2021-04-26	PMC8996342	NIHMS1679133	10.1016/j.biopsych.2021.02.968
37795451	Insight of novel biomarkers for papillary thyroid carcinoma through multiomics	Liu W, Zhu J, Wu Z, Yin Y, Wu Q, Wu Y, Zheng J, Wang C, Chen H, Qazi TJ, Wu J, Zhang Y, Liu H, Yang J, Lu D, Zhang X, Ai Z.	Front Oncol. 2023 Sep 19;13:1269751. doi: 10.3389/fonc.2023.1269751. eCollection 2023.	Liu W	Front Oncol	2023	2023-10-05	PMC10546062		10.3389/fonc.2023.1269751
36531462	Multiomics signatures of type 1 diabetes with and without albuminuria	Clos-Garcia M, Ahluwalia TS, Winther SA, Henriksen P, Ali M, Fan Y, Stankevic E, Lyu L, Vogt JK, Hansen T, Legido-Quigley C, Rossing P, Pedersen O.	Front Endocrinol (Lausanne). 2022 Dec 2;13:1015557. doi: 10.3389/fendo.2022.1015557. eCollection 2022.	Clos-Garcia M	Front Endocrinol (Lausanne)	2022	2022-12-19	PMC9755599		10.3389/fendo.2022.1015557
35154193	Physiological and Multi-Omics Approaches for Explaining Drought Stress Tolerance and Supporting Sustainable Production of Rice	Zargar SM, Mir RA, Ebinezer LB, Masi A, Hami A, Manzoor M, Salgotra RK, Sofi NR, Mushtaq R, Rohila JS, Rakwal R.	Front Plant Sci. 2022 Jan 27;12:803603. doi: 10.3389/fpls.2021.803603. eCollection 2021.	Zargar SM	Front Plant Sci	2022	2022-02-14	PMC8829427		10.3389/fpls.2021.803603
34894414	An integrative multiomics approach to characterize anti-adipogenic and anti-lipogenic effects of Akkermansia muciniphila in adipocytes	Lee JS, Song WS, Lim JW, Choi TR, Jo SH, Jeon HJ, Kwon JE, Park JH, Kim YR, Yang YH, Jeong JH, Kim YG.	Biotechnol J. 2022 Feb;17(2):e2100397. doi: 10.1002/biot.202100397. Epub 2021 Dec 29.	Lee JS	Biotechnol J	2022	2021-12-11			10.1002/biot.202100397
30114907	An Integrated, High-Throughput Strategy for Multiomic Systems Level Analysis	Gutierrez DB, Gant-Branum RL, Romer CE, Farrow MA, Allen JL, Dahal N, Nei YW, Codreanu SG, Jordan AT, Palmer LD, Sherrod SD, McLean JA, Skaar EP, Norris JL, Caprioli RM.	J Proteome Res. 2018 Oct 5;17(10):3396-3408. doi: 10.1021/acs.jproteome.8b00302. Epub 2018 Aug 30.	Gutierrez DB	J Proteome Res	2018	2018-08-18	PMC6469931	NIHMS1016129	10.1021/acs.jproteome.8b00302
38058188	Robust knowledge-guided biclustering for multi-omics data	Zhang Q, Chang C, Long Q.	Brief Bioinform. 2023 Nov 22;25(1):bbad446. doi: 10.1093/bib/bbad446.	Zhang Q	Brief Bioinform	2023	2023-12-07	PMC10701104		10.1093/bib/bbad446
37573975	Multi-omics study of sulfur metabolism affecting functional microbial community succession during aerobic solid-state fermentation	Zhang H, Dou Z, Bi W, Yang C, Wu X, Wang L.	Bioresour Technol. 2023 Nov;387:129664. doi: 10.1016/j.biortech.2023.129664. Epub 2023 Aug 12.	Zhang H	Bioresour Technol	2023	2023-08-13			10.1016/j.biortech.2023.129664
37489460	Multi-Omics Data Analysis Identifies Prognostic Biomarkers across Cancers	Demir Karaman E, Işık Z.	Med Sci (Basel). 2023 Jun 27;11(3):44. doi: 10.3390/medsci11030044.	Demir Karaman E	Med Sci (Basel)	2023	2023-07-25	PMC10366886		10.3390/medsci11030044
36512293	Integrative Multi-Omics Research in Cerebral Palsy: Current Progress and Future Prospects	Xin C, Guan X, Wang L, Liu J.	Neurochem Res. 2023 May;48(5):1269-1279. doi: 10.1007/s11064-022-03839-y. Epub 2022 Dec 13.	Xin C	Neurochem Res	2023	2022-12-13			10.1007/s11064-022-03839-y
35391797	MultiGATAE: A Novel Cancer Subtype Identification Method Based on Multi-Omics and Attention Mechanism	Zhang G, Peng Z, Yan C, Wang J, Luo J, Luo H.	Front Genet. 2022 Mar 21;13:855629. doi: 10.3389/fgene.2022.855629. eCollection 2022.	Zhang G	Front Genet	2022	2022-04-08	PMC8979770		10.3389/fgene.2022.855629
35234253	Multi-omics strategies for personalized and predictive medicine: past, current, and future translational opportunities	Ahmed Z.	Emerg Top Life Sci. 2022 Apr 15;6(2):215-225. doi: 10.1042/ETLS20210244.	Ahmed Z	Emerg Top Life Sci	2022	2022-03-02			10.1042/ETLS20210244
38371411	Unraveling crop enzymatic browning through integrated omics	Wang C, Meng L, Zhang G, Yang X, Pang B, Cheng J, He B, Sun F.	Front Plant Sci. 2024 Feb 2;15:1342639. doi: 10.3389/fpls.2024.1342639. eCollection 2024.	Wang C	Front Plant Sci	2024	2024-02-19	PMC10869537		10.3389/fpls.2024.1342639
38245213	Multi-omics data integration shines a light on the renal medulla	Hodgin JB, Smith C, Kretzler M.	Kidney Int. 2024 Feb;105(2):242-244. doi: 10.1016/j.kint.2023.11.014.	Hodgin JB	Kidney Int	2024	2024-01-20			10.1016/j.kint.2023.11.014
37066420	Integrating multiple single-cell multi-omics samples with Smmit	Wan C, Ji Z.	bioRxiv [Preprint]. 2023 Apr 6:2023.04.06.535857. doi: 10.1101/2023.04.06.535857.	Wan C	bioRxiv	2023	2023-04-17	PMC10104121		10.1101/2023.04.06.535857
36961044	Tn5 DNA Transposase in Multi-Omics Research	Penkov D, Zubkova E, Parfyonova Y.	Methods Protoc. 2023 Feb 28;6(2):24. doi: 10.3390/mps6020024.	Penkov D	Methods Protoc	2023	2023-03-24	PMC10037646		10.3390/mps6020024
36284440	Development of bioinformatics and multi-omics analyses in organoids	Ha D, Kong J, Kim D, Lee K, Lee J, Park M, Ahn H, Oh Y, Kim S.	BMB Rep. 2023 Jan;56(1):43-48. doi: 10.5483/BMBRep.2022-0155.	Ha D	BMB Rep	2023	2022-10-26	PMC9887100		10.5483/BMBRep.2022-0155
38868222	Multiomics characterization and verification of clear cell renal cell carcinoma molecular subtypes to guide precise chemotherapy and immunotherapy	Meng J, Jiang A, Lu X, Gu D, Ge Q, Bai S, Zhou Y, Zhou J, Hao Z, Yan F, Wang L, Wang H, Du J, Liang C.	Imeta. 2023 Nov 16;2(4):e147. doi: 10.1002/imt2.147. eCollection 2023 Nov.	Meng J	Imeta	2023	2024-06-13	PMC10989995		10.1002/imt2.147
37819146	Systemic multiomics evaluation of the therapeutic effect of Bacteroides species on liver cirrhosis in male mice	Park YR, Lee HL, Hyun JY, Choi J, Moon JH, Kim BY, Yang S-J, Lee JH, Kim BK, Park T-S, Suk KT, Lee DY.	Microbiol Spectr. 2023 Dec 12;11(6):e0534922. doi: 10.1128/spectrum.05349-22. Epub 2023 Oct 11.	Park YR	Microbiol Spectr	2023	2023-10-11	PMC10848840		10.1128/spectrum.05349-22
36854304	Multiomics reveals glutathione metabolism as a driver of bimodality during stem cell aging	Benjamin DI, Brett JO, Both P, Benjamin JS, Ishak HL, Kang J, Kim S, Chung M, Arjona M, Nutter CW, Tan JH, Krishnan AK, Dulay H, Louie SM, de Morree A, Nomura DK, Rando TA.	Cell Metab. 2023 Mar 7;35(3):472-486.e6. doi: 10.1016/j.cmet.2023.02.001. Epub 2023 Feb 27.	Benjamin DI	Cell Metab	2023	2023-02-28	PMC10015599	NIHMS1874452	10.1016/j.cmet.2023.02.001
37956172	scapGNN: A graph neural network-based framework for active pathway and gene module inference from single-cell multi-omics data	Han X, Wang B, Situ C, Qi Y, Zhu H, Li Y, Guo X.	PLoS Biol. 2023 Nov 13;21(11):e3002369. doi: 10.1371/journal.pbio.3002369. eCollection 2023 Nov.	Han X	PLoS Biol	2023	2023-11-13	PMC10681325		10.1371/journal.pbio.3002369
37170864	Plant biochemical genetics in the multiomics era	Alseekh S, Karakas E, Zhu F, Wijesingha Ahchige M, Fernie AR.	J Exp Bot. 2023 Aug 17;74(15):4293-4307. doi: 10.1093/jxb/erad177.	Alseekh S	J Exp Bot	2023	2023-05-12	PMC10433942		10.1093/jxb/erad177
36944885	Multi-omics Data Integration in the Context of Plant Abiotic Stress Signaling	Duruflé H, Déjean S.	Methods Mol Biol. 2023;2642:295-318. doi: 10.1007/978-1-0716-3044-0_16.	Duruflé H	Methods Mol Biol	2023	2023-03-22			10.1007/978-1-0716-3044-0_16
36055231	Clinical application of advanced multi-omics tumor profiling: Shaping precision oncology of the future	Akhoundova D, Rubin MA.	Cancer Cell. 2022 Sep 12;40(9):920-938. doi: 10.1016/j.ccell.2022.08.011. Epub 2022 Sep 1.	Akhoundova D	Cancer Cell	2022	2022-09-02			10.1016/j.ccell.2022.08.011
35154169	Transcriptomic and Metabolomic Approaches Deepen Our Knowledge of Plant-Endophyte Interactions	Chen XL, Sun MC, Chong SL, Si JP, Wu LS.	Front Plant Sci. 2022 Jan 27;12:700200. doi: 10.3389/fpls.2021.700200. eCollection 2021.	Chen XL	Front Plant Sci	2022	2022-02-14	PMC8828500		10.3389/fpls.2021.700200
33893339	Field multi-omics analysis reveals a close association between bacterial communities and mineral properties in the soybean rhizosphere	Yamazaki S, Mardani-Korrani H, Kaida R, Ochiai K, Kobayashi M, Nagano AJ, Fujii Y, Sugiyama A, Aoki Y.	Sci Rep. 2021 Apr 23;11(1):8878. doi: 10.1038/s41598-021-87384-8.	Yamazaki S	Sci Rep	2021	2021-04-24	PMC8065045		10.1038/s41598-021-87384-8
31649733	CEPICS: A Comparison and Evaluation Platform for Integration Methods in Cancer Subtyping	Duan R, Gao L, Xu H, Song K, Hu Y, Wang H, Dong Y, Zhang C, Jia S.	Front Genet. 2019 Oct 8;10:966. doi: 10.3389/fgene.2019.00966. eCollection 2019.	Duan R	Front Genet	2019	2019-10-26	PMC6792302		10.3389/fgene.2019.00966
31220804	Investigation and development of maize fused network analysis with multi-omics	Jiang J, Xing F, Wang C, Zeng X, Zou Q.	Plant Physiol Biochem. 2019 Aug;141:380-387. doi: 10.1016/j.plaphy.2019.06.016. Epub 2019 Jun 15.	Jiang J	Plant Physiol Biochem	2019	2019-06-21			10.1016/j.plaphy.2019.06.016
27429074	Multi-omics landscapes of colorectal cancer subtypes discriminated by an individualized prognostic signature for 5-fluorouracil-based chemotherapy	Tong M, Zheng W, Li H, Li X, Ao L, Shen Y, Liang Q, Li J, Hong G, Yan H, Cai H, Li M, Guan Q, Guo Z.	Oncogenesis. 2016 Jul 18;5(7):e242. doi: 10.1038/oncsis.2016.51.	Tong M	Oncogenesis	2016	2016-07-19	PMC5399173		10.1038/oncsis.2016.51
27174403	Toward Systems Understanding of Leaf Senescence: An Integrated Multi-Omics Perspective on Leaf Senescence Research	Kim J, Woo HR, Nam HG.	Mol Plant. 2016 Jun 6;9(6):813-25. doi: 10.1016/j.molp.2016.04.017. Epub 2016 May 10.	Kim J	Mol Plant	2016	2016-05-14			10.1016/j.molp.2016.04.017
36845202	Pancancer survival prediction using a deep learning architecture with multimodal representation and integration	Fan Z, Jiang Z, Liang H, Han C.	Bioinform Adv. 2023 Jan 23;3(1):vbad006. doi: 10.1093/bioadv/vbad006. eCollection 2023.	Fan Z	Bioinform Adv	2023	2023-02-27	PMC9945067		10.1093/bioadv/vbad006
38552245	Multiomics Analyses Provide New Insight into Genetic Variation of Reproductive Adaptability in Tibetan Sheep	Han B, Tian D, Li X, Liu S, Tian F, Liu D, Wang S, Zhao K.	Mol Biol Evol. 2024 Mar 1;41(3):msae058. doi: 10.1093/molbev/msae058.	Han B	Mol Biol Evol	2024	2024-03-29	PMC10980521		10.1093/molbev/msae058
37159875	Single-Cell Multiomics	Flynn E, Almonte-Loya A, Fragiadakis GK.	Annu Rev Biomed Data Sci. 2023 Aug 10;6:313-337. doi: 10.1146/annurev-biodatasci-020422-050645. Epub 2023 May 9.	Flynn E	Annu Rev Biomed Data Sci	2023	2023-05-09	PMC11146013	NIHMS1986115	10.1146/annurev-biodatasci-020422-050645
34352486	Systems modeling of metabolic dysregulation in neurodegenerative diseases	Baloni P, Funk CC, Readhead B, Price ND.	Curr Opin Pharmacol. 2021 Oct;60:59-65. doi: 10.1016/j.coph.2021.06.012. Epub 2021 Aug 2.	Baloni P	Curr Opin Pharmacol	2021	2021-08-05	PMC8511060	NIHMS1729964	10.1016/j.coph.2021.06.012
37679740	Integrated epigenome, whole genome sequence and metabolome analyses identify novel multi-omics pathways in type 2 diabetes: a Middle Eastern study	Yousri NA, Albagha OME, Hunt SC.	BMC Med. 2023 Sep 8;21(1):347. doi: 10.1186/s12916-023-03027-x.	Yousri NA	BMC Med	2023	2023-09-07	PMC10485955		10.1186/s12916-023-03027-x
35422498	EpiDamID, a new single-cell multi-omics tool	Clyde D.	Nat Rev Genet. 2022 Jun;23(6):323. doi: 10.1038/s41576-022-00491-8.	Clyde D	Nat Rev Genet	2022	2022-04-15			10.1038/s41576-022-00491-8
34354288	Arsenal of single-cell multi-omics methods expanded	Tang L.	Nat Methods. 2021 Aug;18(8):858. doi: 10.1038/s41592-021-01245-w.	Tang L	Nat Methods	2021	2021-08-06			10.1038/s41592-021-01245-w
36109678	Sensitive, flexible and modular single-cell multi-omics profiling with ISSAAC-seq		Nat Methods. 2022 Oct;19(10):1183-1184. doi: 10.1038/s41592-022-01600-5.		Nat Methods	2022	2022-09-15			10.1038/s41592-022-01600-5
37754271	Multiomics Data Analysis Identified CpG Sites That Mediate the Impact of Smoking on Cardiometabolic Traits	Nikpay M.	Epigenomes. 2023 Aug 22;7(3):19. doi: 10.3390/epigenomes7030019.	Nikpay M	Epigenomes	2023	2023-09-27	PMC10528714		10.3390/epigenomes7030019
33417772	Affine Transformation of Negative Values for NMR Metabolomics Using the mrbin R Package	Klein MS.	J Proteome Res. 2021 Feb 5;20(2):1397-1404. doi: 10.1021/acs.jproteome.0c00684. Epub 2021 Jan 8.	Klein MS	J Proteome Res	2021	2021-01-08			10.1021/acs.jproteome.0c00684
36125751	Progress and Challenges in Archaeal Molecular Biology	Werner F.	Methods Mol Biol. 2022;2522:205-207. doi: 10.1007/978-1-0716-2445-6_12.	Werner F	Methods Mol Biol	2022	2022-09-20			10.1007/978-1-0716-2445-6_12
38510129	Quantitative proteome dynamics across embryogenesis in a model chordate	Frese AN, Mariossi A, Levine MS, Wühr M.	iScience. 2024 Feb 29;27(4):109355. doi: 10.1016/j.isci.2024.109355. eCollection 2024 Apr 19.	Frese AN	iScience	2024	2024-03-21	PMC10951915		10.1016/j.isci.2024.109355
37837960	Multi-omics analysis of metastatic pancreatic cancer reveals an immunosuppressive landscape	Steele NG, Hartway KM.	Med. 2023 Oct 13;4(10):657-659. doi: 10.1016/j.medj.2023.09.005.	Steele NG	Med	2023	2023-10-14			10.1016/j.medj.2023.09.005
37275131	Multi-omics study and ncRNA regulation of anti-BmNPV in silkworms, Bombyx mori: an update	Fan YX, Andoh V, Chen L.	Front Microbiol. 2023 May 18;14:1123448. doi: 10.3389/fmicb.2023.1123448. eCollection 2023.	Fan YX	Front Microbiol	2023	2023-06-05	PMC10232802		10.3389/fmicb.2023.1123448
34763673	Multiomics study of a heterotardigrade, Echinisicus testudo, suggests the possibility of convergent evolution of abundant heat-soluble proteins in Tardigrada	Murai Y, Yagi-Utsumi M, Fujiwara M, Tanaka S, Tomita M, Kato K, Arakawa K.	BMC Genomics. 2021 Nov 11;22(1):813. doi: 10.1186/s12864-021-08131-x.	Murai Y	BMC Genomics	2021	2021-11-12	PMC8582207		10.1186/s12864-021-08131-x
36706689	Multi-omics data integration methods and their applications in psychiatric disorders	Sathyanarayanan A, Mueller TT, Ali Moni M, Schueler K; ECNP TWG Network members; Baune BT, Lio P, Mehta D, Baune BT, Dierssen M, Ebert B, Fabbri C, Fusar-Poli P, Gennarelli M, Harmer C, Howes OD, Janzing JGE, Lio P, Maron E, Mehta D, Minelli A, Nonell L, Pisanu C, Potier MC, Rybakowski F, Serretti A, Squassina A, Stacey D, van Westrhenen R, Xicota L.	Eur Neuropsychopharmacol. 2023 Apr;69:26-46. doi: 10.1016/j.euroneuro.2023.01.001. Epub 2023 Jan 25.	Sathyanarayanan A	Eur Neuropsychopharmacol	2023	2023-01-27			10.1016/j.euroneuro.2023.01.001
33703904	CONSTANd: An Efficient Normalization Method for Relative Quantification in Small- and Large-Scale Omics Experiments in R BioConductor and Python	Van Houtven J, Hooyberghs J, Laukens K, Valkenborg D.	J Proteome Res. 2021 Apr 2;20(4):2151-2156. doi: 10.1021/acs.jproteome.0c00977. Epub 2021 Mar 11.	Van Houtven J	J Proteome Res	2021	2021-03-11			10.1021/acs.jproteome.0c00977
36495444	BD Rhapsody™ Single-Cell Analysis System Workflow: From Sample to Multimodal Single-Cell Sequencing Data	Ulbrich J, Lopez-Salmeron V, Gerrard I.	Methods Mol Biol. 2023;2584:29-56. doi: 10.1007/978-1-0716-2756-3_2.	Ulbrich J	Methods Mol Biol	2023	2022-12-10			10.1007/978-1-0716-2756-3_2
32926369	Synergistic Drug Combination Prediction by Integrating Multiomics Data in Deep Learning Models	Zhang T, Zhang L, Payne PRO, Li F.	Methods Mol Biol. 2021;2194:223-238. doi: 10.1007/978-1-0716-0849-4_12.	Zhang T	Methods Mol Biol	2021	2020-09-14			10.1007/978-1-0716-0849-4_12
36552777	Multiomics Analysis of a DNAH5-Mutated PCD Organoid Model Revealed the Key Role of the TGF-β/BMP and Notch Pathways in Epithelial Differentiation and the Immune Response in DNAH5-Mutated Patients	Yang W, Chen L, Guo J, Shi F, Yang Q, Xie L, Lu D, Li Y, Luo J, Wang L, Qiu L, Chen T, Li Y, Zhang R, Chen L, Xu W, Liu H.	Cells. 2022 Dec 12;11(24):4013. doi: 10.3390/cells11244013.	Yang W	Cells	2022	2022-12-23	PMC9776854		10.3390/cells11244013
34636549	Bayesian Inference for Integrating Yarrowia lipolytica Multiomics Datasets with Metabolic Modeling	McNaughton AD, Bredeweg EL, Manzer J, Zucker J, Munoz Munoz N, Burnet MC, Nakayasu ES, Pomraning KR, Merkley ED, Dai Z, Chrisler WB, Baker SE, St John PC, Kumar N.	ACS Synth Biol. 2021 Nov 19;10(11):2968-2981. doi: 10.1021/acssynbio.1c00267. Epub 2021 Oct 12.	McNaughton AD	ACS Synth Biol	2021	2021-10-12			10.1021/acssynbio.1c00267
36794912	Network-based multi-omics integration reveals metabolic at-risk profile within treated HIV-infection	Mikaeloff F, Gelpi M, Benfeitas R, Knudsen AD, Vestad B, Høgh J, Hov JR, Benfield T, Murray D, Giske CG, Mardinoglu A, Trøseid M, Nielsen SD, Neogi U.	Elife. 2023 Feb 16;12:e82785. doi: 10.7554/eLife.82785.	Mikaeloff F	Elife	2023	2023-02-16	PMC10017104		10.7554/eLife.82785
36355163	Multi-Omics Investigation into Acute Myocardial Infarction: An Integrative Method Revealing Interconnections amongst the Metabolome, Lipidome, Glycome, and Metallome	Lim SY, Lim FLS, Criado-Navarro I, Yeo XH, Dayal H, Vemulapalli SD, Seah SJ, Laserna AKC, Yang X, Tan SH, Chan MY, Li SFY.	Metabolites. 2022 Nov 8;12(11):1080. doi: 10.3390/metabo12111080.	Lim SY	Metabolites	2022	2022-11-10	PMC9693522		10.3390/metabo12111080
36253443	Cntnap2-dependent molecular networks in autism spectrum disorder revealed through an integrative multi-omics analysis	Jang WE, Park JH, Park G, Bang G, Na CH, Kim JY, Kim KY, Kim KP, Shin CY, An JY, Lee YS, Kim MS.	Mol Psychiatry. 2023 Feb;28(2):810-821. doi: 10.1038/s41380-022-01822-1. Epub 2022 Oct 17.	Jang WE	Mol Psychiatry	2023	2022-10-17	PMC9908544		10.1038/s41380-022-01822-1
33921457	A New Era of Neuro-Oncology Research Pioneered by Multi-Omics Analysis and Machine Learning	Takahashi S, Takahashi M, Tanaka S, Takayanagi S, Takami H, Yamazawa E, Nambu S, Miyake M, Satomi K, Ichimura K, Narita Y, Hamamoto R.	Biomolecules. 2021 Apr 12;11(4):565. doi: 10.3390/biom11040565.	Takahashi S	Biomolecules	2021	2021-04-30	PMC8070530		10.3390/biom11040565
29136207	LinkedOmics: analyzing multi-omics data within and across 32 cancer types	Vasaikar SV, Straub P, Wang J, Zhang B.	Nucleic Acids Res. 2018 Jan 4;46(D1):D956-D963. doi: 10.1093/nar/gkx1090.	Vasaikar SV	Nucleic Acids Res	2018	2017-11-15	PMC5753188		10.1093/nar/gkx1090
38480676	Refining molecular subtypes and risk stratification of ovarian cancer through multi-omics consensus portfolio and machine learning	Zhang J, He S, Ying H.	Environ Toxicol. 2024 Mar 13. doi: 10.1002/tox.24222. Online ahead of print.	Zhang J	Environ Toxicol	2024	2024-03-14			10.1002/tox.24222
38095636	Integrated multi-omics analysis for lung adenocarcinoma in Xuanwei, China	Jiang B, Yang J, He R, Wang D, Huang Y, Zhao G, Ning M, Zeng T, Li G.	Aging (Albany NY). 2023 Dec 13;15(23):14263-14291. doi: 10.18632/aging.205300. Epub 2023 Dec 13.	Jiang B	Aging (Albany NY)	2023	2023-12-14	PMC10756121		10.18632/aging.205300
37925171	Multi-omics analysis reveals PUS1 triggered malignancy and correlated with immune infiltrates in NSCLC	Tan Y, Wang Z, Wang Y, Tian X, Huang Y, Wu G, Lu J.	Aging (Albany NY). 2023 Nov 2;15(21):12136-12154. doi: 10.18632/aging.205169. Epub 2023 Nov 2.	Tan Y	Aging (Albany NY)	2023	2023-11-04	PMC10683629		10.18632/aging.205169
36979372	Integrative Multiomics Analysis of the Heat Stress Response of Enterococcus faecium	Wang L, Qiao L, Li A, Chen L, He B, Liu G, Wang W, Fang J.	Biomolecules. 2023 Feb 25;13(3):437. doi: 10.3390/biom13030437.	Wang L	Biomolecules	2023	2023-03-29	PMC10046512		10.3390/biom13030437
31504182	Gene relevance based on multiple evidences in complex networks	Di Nanni N, Gnocchi M, Moscatelli M, Milanesi L, Mosca E.	Bioinformatics. 2020 Feb 1;36(3):865-871. doi: 10.1093/bioinformatics/btz652.	Di Nanni N	Bioinformatics	2020	2019-09-11	PMC9883679		10.1093/bioinformatics/btz652
29915569	Multi-Omics and Targeted Approaches to Determine the Role of Cellular Proteases in Streptomyces Protein Secretion	Busche T, Tsolis KC, Koepff J, Rebets Y, Rückert C, Hamed MB, Bleidt A, Wiechert W, Lopatniuk M, Yousra A, Anné J, Karamanou S, Oldiges M, Kalinowski J, Luzhetskyy A, Economou A.	Front Microbiol. 2018 Jun 4;9:1174. doi: 10.3389/fmicb.2018.01174. eCollection 2018.	Busche T	Front Microbiol	2018	2018-06-20	PMC5994538		10.3389/fmicb.2018.01174
37700449	Correction to: Robust joint clustering of multi-omics single-cell data via multi-modal high-order neighborhood Laplacian matrix optimization		Bioinformatics. 2023 Sep 2;39(9):btad554. doi: 10.1093/bioinformatics/btad554.		Bioinformatics	2023	2023-09-13	PMC10497449		10.1093/bioinformatics/btad554
36964906	huva: A human variation analysis framework to predict gene perturbation from population-scale multi-omics data	Aschenbrenner AC, Bonaguro L.	STAR Protoc. 2023 Mar 24;4(2):102193. doi: 10.1016/j.xpro.2023.102193. Online ahead of print.	Aschenbrenner AC	STAR Protoc	2023	2023-03-25	PMC10050770		10.1016/j.xpro.2023.102193
36707188	Multiomics single timepoint measurements to predict severe COVID-19 - Authors' reply	Garapati K, Byeon SK, Walsh JR, Jenkinson G, Cattaneo R, O'Horo JC, Badley AD, Pandey A.	Lancet Digit Health. 2023 Feb;5(2):e57. doi: 10.1016/S2589-7500(22)00250-3.	Garapati K	Lancet Digit Health	2023	2023-01-27	PMC9876580		10.1016/S2589-7500(22)00250-3
38279059	Artificial intelligence uses multi-omic data to predict pancreatic cancer outcomes		Nat Cancer. 2024 Feb;5(2):226-227. doi: 10.1038/s43018-023-00698-6.		Nat Cancer	2024	2024-01-26			10.1038/s43018-023-00698-6
28013237	Optimization of cell lines as tumour models by integrating multi-omics data	Ning Z, Yongjing L, Yunzhen W, Zichuang Y, Qiang Z, Cheng W, Zhiqiang C, Yan X.	Brief Bioinform. 2017 May 1;18(3):545. doi: 10.1093/bib/bbw121.	Ning Z	Brief Bioinform	2017	2016-12-26			10.1093/bib/bbw121
38613717	miR-185-5p May Modulate the Chemosensitivity of LUSC to Cisplatin via Targeting PCDHA11: Multi-omics Analysis and Experimental Validation	Liang Y, Liang M, Yan T, Meng X, Zhou B, Gao Y.	Biochem Genet. 2024 Apr 13. doi: 10.1007/s10528-024-10795-5. Online ahead of print.	Liang Y	Biochem Genet	2024	2024-04-13			10.1007/s10528-024-10795-5
37741508	Multiomics analysis reveals the molecular basis for increased body weight in silkworms (Bombyx mori) exposed to environmental concentrations of polystyrene micro- and nanoplastics	Muhammad A, Zhang N, He J, Shen X, Zhu X, Xiao J, Qian Z, Sun C, Shao Y.	J Adv Res. 2024 Mar;57:43-57. doi: 10.1016/j.jare.2023.09.010. Epub 2023 Sep 22.	Muhammad A	J Adv Res	2024	2023-09-23	PMC10918344		10.1016/j.jare.2023.09.010
37003012	Exploring the underlying molecular mechanism of tri(1,3-dichloropropyl) phosphate-induced neurodevelopmental toxicity via thyroid hormone disruption in zebrafish by multi-omics analysis	Xu Y, Yang L, Teng Y, Li J, Li N.	Aquat Toxicol. 2023 May;258:106510. doi: 10.1016/j.aquatox.2023.106510. Epub 2023 Mar 27.	Xu Y	Aquat Toxicol	2023	2023-04-01			10.1016/j.aquatox.2023.106510
36513173	Multi-omics eco-surveillance of bacterial community function in legacy contaminated estuary sediments	Hillyer KE, Raes E, Bissett A, Beale DJ.	Environ Pollut. 2023 Feb 1;318:120857. doi: 10.1016/j.envpol.2022.120857. Epub 2022 Dec 10.	Hillyer KE	Environ Pollut	2023	2022-12-13			10.1016/j.envpol.2022.120857
36433785	Cancer subtyping with heterogeneous multi-omics data via hierarchical multi-kernel learning	Wei Y, Li L, Zhao X, Yang H, Sa J, Cao H, Cui Y.	Brief Bioinform. 2023 Jan 19;24(1):bbac488. doi: 10.1093/bib/bbac488.	Wei Y	Brief Bioinform	2023	2022-11-26			10.1093/bib/bbac488
36310597	Tackling the translational challenges of multi-omics research in the realm of European personalised medicine: A workshop report	Oldoni E, Saunders G, Bietrix F, Garcia Bermejo ML, Niehues A, 't Hoen PAC, Nordlund J, Hajduch M, Scherer A, Kivinen K, Pitkänen E, Mäkela TP, Gut I, Scollen S, Kozera Ł, Esteller M, Shi L, Ussi A, Andreu AL, van Gool AJ.	Front Mol Biosci. 2022 Oct 13;9:974799. doi: 10.3389/fmolb.2022.974799. eCollection 2022.	Oldoni E	Front Mol Biosci	2022	2022-10-31	PMC9608444		10.3389/fmolb.2022.974799
35860558	Multi-Omics Integration-Based Prioritisation of Competing Endogenous RNA Regulation Networks in Small Cell Lung Cancer: Molecular Characteristics and Drug Candidates	Wang XJ, Gao J, Yu Q, Zhang M, Hu WD.	Front Oncol. 2022 Jul 4;12:904865. doi: 10.3389/fonc.2022.904865. eCollection 2022.	Wang XJ	Front Oncol	2022	2022-07-21	PMC9291301		10.3389/fonc.2022.904865
35028006	Establishment of a Prognostic Prediction and Drug Selection Model for Patients with Clear Cell Renal Cell Carcinoma by Multiomics Data Analysis	Jiang A, Bao Y, Wang A, Gong W, Gan X, Wang J, Bao Y, Wu Z, Liu B, Lu J, Wang L.	Oxid Med Cell Longev. 2022 Jan 4;2022:3617775. doi: 10.1155/2022/3617775. eCollection 2022.	Jiang A	Oxid Med Cell Longev	2022	2022-01-14	PMC8752262		10.1155/2022/3617775
32969717	Multiomics Screening Identifies Molecular Biomarkers Causally Associated With the Risk of Coronary Artery Disease	Nikpay M, Soubeyrand S, Tahmasbi R, McPherson R.	Circ Genom Precis Med. 2020 Dec;13(6):e002876. doi: 10.1161/CIRCGEN.119.002876. Epub 2020 Sep 24.	Nikpay M	Circ Genom Precis Med	2020	2020-09-24			10.1161/CIRCGEN.119.002876
32290560	Construction of a Lectin-Glycan Interaction Network from Enterohemorrhagic Escherichia coli Strains by Multi-omics Analysis	Cho SH, Lee KM, Kim CH, Kim SS.	Int J Mol Sci. 2020 Apr 12;21(8):2681. doi: 10.3390/ijms21082681.	Cho SH	Int J Mol Sci	2020	2020-04-16	PMC7215717		10.3390/ijms21082681
31992752	Biomarker discovery for chronic liver diseases by multi-omics - a preclinical case study	Veyel D, Wenger K, Broermann A, Bretschneider T, Luippold AH, Krawczyk B, Rist W, Simon E.	Sci Rep. 2020 Jan 28;10(1):1314. doi: 10.1038/s41598-020-58030-6.	Veyel D	Sci Rep	2020	2020-01-30	PMC6987209		10.1038/s41598-020-58030-6
37192048	Integrating single-cell transcriptomes, chromatin accessibility, and multiomics analysis of mesoderm-induced embryonic stem cells	Ko KD, Jiang K, Dell'Orso S, Sartorelli V.	STAR Protoc. 2023 May 15;4(2):102307. doi: 10.1016/j.xpro.2023.102307. Online ahead of print.	Ko KD	STAR Protoc	2023	2023-05-16	PMC10199178		10.1016/j.xpro.2023.102307
38468495	Multiomics-based classifier to decipher immune landscape of uveal melanoma and predict patient outcomes	Zhang Y, Shen N, Jiang A, Zhao J, Sang Y, Wang A, Shen W, Gao Y.	J Biomol Struct Dyn. 2024 Mar 11:1-17. doi: 10.1080/07391102.2024.2318656. Online ahead of print.	Zhang Y	J Biomol Struct Dyn	2024	2024-03-12			10.1080/07391102.2024.2318656
37410807	Machine learning for image-based multi-omics analysis of leaf veins	Zhang Y, Zhang N, Chai X, Sun T.	J Exp Bot. 2023 Sep 13;74(17):4928-4941. doi: 10.1093/jxb/erad251.	Zhang Y	J Exp Bot	2023	2023-07-06			10.1093/jxb/erad251
36204155	Functional inference of gene regulation using single-cell multi-omics	Kartha VK, Duarte FM, Hu Y, Ma S, Chew JG, Lareau CA, Earl A, Burkett ZD, Kohlway AS, Lebofsky R, Buenrostro JD.	Cell Genom. 2022 Sep 14;2(9):100166. doi: 10.1016/j.xgen.2022.100166. Epub 2022 Aug 4.	Kartha VK	Cell Genom	2022	2022-10-07	PMC9534481	NIHMS1836574	10.1016/j.xgen.2022.100166
35648859	DIRECT-NET: An efficient method to discover cis-regulatory elements and construct regulatory networks from single-cell multiomics data	Zhang L, Zhang J, Nie Q.	Sci Adv. 2022 Jun 3;8(22):eabl7393. doi: 10.1126/sciadv.abl7393. Epub 2022 Jun 1.	Zhang L	Sci Adv	2022	2022-06-01	PMC9159696		10.1126/sciadv.abl7393
35343141	[Twenty years in the 21st century: research approaches and techniques in modern system biology for mechanisms of Chinese medicinal processing]	Guo SC, Li DT, Liang SK, Wu W, Yang B, Feng L, Jia XB.	Zhongguo Zhong Yao Za Zhi. 2022 Mar;47(5):1170-1176. doi: 10.19540/j.cnki.cjcmm.20211216.601.	Guo SC	Zhongguo Zhong Yao Za Zhi	2022	2022-03-28			10.19540/j.cnki.cjcmm.20211216.601
34741939	Multi-omics analyses reveal the mechanisms of Arsenic-induced male reproductive toxicity in mice	Peng Z, Yang Q, Yeerken R, Chen J, Liu X, Li X.	J Hazard Mater. 2022 Feb 15;424(Pt C):127548. doi: 10.1016/j.jhazmat.2021.127548. Epub 2021 Oct 20.	Peng Z	J Hazard Mater	2022	2021-11-06			10.1016/j.jhazmat.2021.127548
34610338	Multi-omics based strategy for toxicity analysis of acrylamide in Saccharomyces cerevisiae model	Lin Z, Luo P, Huang D, Wu Y, Li F, Liu H.	Chem Biol Interact. 2021 Nov 1;349:109682. doi: 10.1016/j.cbi.2021.109682. Epub 2021 Oct 2.	Lin Z	Chem Biol Interact	2021	2021-10-05			10.1016/j.cbi.2021.109682
34207255	OmiEmbed: A Unified Multi-Task Deep Learning Framework for Multi-Omics Data	Zhang X, Xing Y, Sun K, Guo Y.	Cancers (Basel). 2021 Jun 18;13(12):3047. doi: 10.3390/cancers13123047.	Zhang X	Cancers (Basel)	2021	2021-07-02	PMC8235477		10.3390/cancers13123047
32960892	A multi-omics approach to solving problems in plant disease ecology	Crandall SG, Gold KM, Jiménez-Gasco MDM, Filgueiras CC, Willett DS.	PLoS One. 2020 Sep 22;15(9):e0237975. doi: 10.1371/journal.pone.0237975. eCollection 2020.	Crandall SG	PLoS One	2020	2020-09-22	PMC7508392		10.1371/journal.pone.0237975
32554863	Multi-omics network analysis reveals distinct stages in the human aging progression in epidermal tissue	Holzscheck N, Söhle J, Kristof B, Grönniger E, Gallinat S, Wenck H, Winnefeld M, Falckenhayn C, Kaderali L.	Aging (Albany NY). 2020 Jun 18;12(12):12393-12409. doi: 10.18632/aging.103499. Epub 2020 Jun 18.	Holzscheck N	Aging (Albany NY)	2020	2020-06-20	PMC7343460		10.18632/aging.103499
30763249	A Novel MKL Method for GBM Prognosis Prediction by Integrating Histopathological Image and Multi-Omics Data	Zhang Y, Li A, He J, Wang M.	IEEE J Biomed Health Inform. 2020 Jan;24(1):171-179. doi: 10.1109/JBHI.2019.2898471. Epub 2019 Feb 11.	Zhang Y	IEEE J Biomed Health Inform	2020	2019-02-15			10.1109/JBHI.2019.2898471
26575263	Identification of potential COPD genes based on multi-omics data at the functional level	Liu Z, Li W, Lv J, Xie R, Huang H, Li Y, He Y, Jiang J, Chen B, Guo S, Chen L.	Mol Biosyst. 2016 Jan;12(1):191-204. doi: 10.1039/c5mb00577a. Epub 2015 Nov 17.	Liu Z	Mol Biosyst	2016	2015-11-18			10.1039/c5mb00577a
26351165	[Identification of disease targets for precision medicine by integrative analysis of multi-omics data]	Xie BB, Yang YD, Ding N, Fang XD.	Yi Chuan. 2015 Jul;37(7):655-63. doi: 10.16288/j.yczz.15-061.	Xie BB	Yi Chuan	2015	2015-09-10			10.16288/j.yczz.15-061
25629319	Sparse overlapping group lasso for integrative multi-omics analysis	Park H, Niida A, Miyano S, Imoto S.	J Comput Biol. 2015 Feb;22(2):73-84. doi: 10.1089/cmb.2014.0197. Epub 2015 Jan 28.	Park H	J Comput Biol	2015	2015-01-29			10.1089/cmb.2014.0197
37774801	Construction of a synthetic microbial community based on multiomics linkage technology and analysis of the mechanism of lignocellulose degradation	Chen J, Cai Y, Wang Z, Xu Z, Li J, Ma X, Zhuang W, Liu D, Wang S, Song A, Xu J, Ying H.	Bioresour Technol. 2023 Dec;389:129799. doi: 10.1016/j.biortech.2023.129799. Epub 2023 Sep 27.	Chen J	Bioresour Technol	2023	2023-09-29			10.1016/j.biortech.2023.129799
35675291	Omics technologies in poultry health and productivity - part 1: current use in poultry research	Dehau T, Ducatelle R, Van Immerseel F, Goossens E.	Avian Pathol. 2022 Oct;51(5):407-417. doi: 10.1080/03079457.2022.2086447. Epub 2022 Jun 27.	Dehau T	Avian Pathol	2022	2022-06-08			10.1080/03079457.2022.2086447
33421096	Development of an in vitro coculture device for the investigation of host-microbe interactions via integrative multiomics approaches	Song WS, Shin SG, Jo SH, Lee JS, Jeon HJ, Kwon JE, Park JH, Cho S, Jeong JH, Kim BG, Kim YG.	Biotechnol Bioeng. 2021 Apr;118(4):1612-1623. doi: 10.1002/bit.27676. Epub 2021 Jan 25.	Song WS	Biotechnol Bioeng	2021	2021-01-09			10.1002/bit.27676
30828893	Multiomics analysis reveals a distinct mechanism of oleaginousness in the emerging model alga Chromochloris zofingiensis	Liu J, Sun Z, Mao X, Gerken H, Wang X, Yang W.	Plant J. 2019 Jun;98(6):1060-1077. doi: 10.1111/tpj.14302. Epub 2019 Apr 1.	Liu J	Plant J	2019	2019-03-05			10.1111/tpj.14302
38989421	Identifying drug candidates for pancreatic ductal adenocarcinoma based on integrative multiomics analysis	Ge P, Wang Z, Wang W, Gao Z, Li D, Guo H, Qiao S, Dang X, Yang H, Wu Y.	J Gastrointest Oncol. 2024 Jun 30;15(3):1265-1281. doi: 10.21037/jgo-23-985. Epub 2024 Jun 27.	Ge P	J Gastrointest Oncol	2024	2024-07-11	PMC11231868		10.21037/jgo-23-985
38538828	Multi-omics staging of locally advanced rectal cancer predicts treatment response: a pilot study	Cicalini I, Chiarelli AM, Chiacchiaretta P, Perpetuini D, Rosa C, Mastrodicasa D, d'Annibale M, Trebeschi S, Serafini FL, Cocco G, Narciso M, Corvino A, Cinalli S, Genovesi D, Lanuti P, Valentinuzzi S, Pieragostino D, Brocco D, Beets-Tan RGH, Tinari N, Sensi SL, Stuppia L, Del Boccio P, Caulo M, Delli Pizzi A.	Radiol Med. 2024 May;129(5):712-726. doi: 10.1007/s11547-024-01811-0. Epub 2024 Mar 27.	Cicalini I	Radiol Med	2024	2024-03-28	PMC11088547		10.1007/s11547-024-01811-0
37372461	Multi-Omics Pipeline and Omics-Integration Approach to Decipher Plant's Abiotic Stress Tolerance Responses	Roychowdhury R, Das SP, Gupta A, Parihar P, Chandrasekhar K, Sarker U, Kumar A, Ramrao DP, Sudhakar C.	Genes (Basel). 2023 Jun 16;14(6):1281. doi: 10.3390/genes14061281.	Roychowdhury R	Genes (Basel)	2023	2023-06-28	PMC10298225		10.3390/genes14061281
36446162	Multiomics and artificial intelligence enabled peripheral blood-based prediction of amnestic mild cognitive impairment	Tatara Y, Yamazaki H, Katsuoka F, Chiba M, Saigusa D, Kasai S, Nakamura T, Inoue J, Aoki Y, Shoji M, Motoike IN, Tamada Y, Hashizume K, Shoji M, Kinoshita K, Murashita K, Nakaji S, Yamamoto M, Itoh K.	Curr Res Transl Med. 2023 Jan-Mar;71(1):103367. doi: 10.1016/j.retram.2022.103367. Epub 2022 Oct 22.	Tatara Y	Curr Res Transl Med	2023	2022-11-29			10.1016/j.retram.2022.103367
31660856	A hierarchical integration deep flexible neural forest framework for cancer subtype classification by integrating multi-omics data	Xu J, Wu P, Chen Y, Meng Q, Dawood H, Dawood H.	BMC Bioinformatics. 2019 Oct 28;20(1):527. doi: 10.1186/s12859-019-3116-7.	Xu J	BMC Bioinformatics	2019	2019-10-30	PMC6819613		10.1186/s12859-019-3116-7
38023876	Elucidating the impact of in vitro cultivation on Nicotiana tabacum metabolism through combined in silico modeling and multiomics analysis	Yu J, Wang X, Yuan Q, Shi J, Cai J, Li Z, Ma H.	Front Plant Sci. 2023 Nov 3;14:1281348. doi: 10.3389/fpls.2023.1281348. eCollection 2023.	Yu J	Front Plant Sci	2023	2023-11-29	PMC10655011		10.3389/fpls.2023.1281348
36706978	Predicting functions of putative fungal sesquiterpene synthase genes based on multiomics data analysis	Nosenko T, Zimmer I, Ghirardo A, Köllner TG, Weber B, Polle A, Rosenkranz M, Schnitzler JP.	Fungal Genet Biol. 2023 Mar;165:103779. doi: 10.1016/j.fgb.2023.103779. Epub 2023 Jan 24.	Nosenko T	Fungal Genet Biol	2023	2023-01-27			10.1016/j.fgb.2023.103779
35783605	Identification of Epigenetic-Dysregulated lncRNAs Signature in Osteosarcoma by Multi-Omics Data Analysis	Huang J, Zhang J, Xiao H.	Front Med (Lausanne). 2022 Jun 16;9:892593. doi: 10.3389/fmed.2022.892593. eCollection 2022.	Huang J	Front Med (Lausanne)	2022	2022-07-05	PMC9243510		10.3389/fmed.2022.892593
38076459	Multi-omics approaches reveal the molecular mechanisms underlying the interaction between Clonorchis sinensis and mouse liver	Zhan T, Wu Y, Deng X, Li Q, Chen Y, Lv J, Wang J, Li S, Wu Z, Liu D, Tang Z.	Front Cell Infect Microbiol. 2023 Nov 24;13:1286977. doi: 10.3389/fcimb.2023.1286977. eCollection 2023.	Zhan T	Front Cell Infect Microbiol	2023	2023-12-11	PMC10710275		10.3389/fcimb.2023.1286977
36157595	SECANT: a biology-guided semi-supervised method for clustering, classification, and annotation of single-cell multi-omics	Wang X, Xu Z, Hu H, Zhou X, Zhang Y, Lafyatis R, Chen K, Huang H, Ding Y, Duerr RH, Chen W.	PNAS Nexus. 2022 Aug 19;1(4):pgac165. doi: 10.1093/pnasnexus/pgac165. eCollection 2022 Sep.	Wang X	PNAS Nexus	2022	2022-09-26	PMC9491696		10.1093/pnasnexus/pgac165
35437716	Integration of Omics and Phenotypic Data for Precision Medicine	Zhao J, Feng Q, Wei WQ.	Methods Mol Biol. 2022;2486:19-35. doi: 10.1007/978-1-0716-2265-0_2.	Zhao J	Methods Mol Biol	2022	2022-04-19			10.1007/978-1-0716-2265-0_2
38678587	DeepKEGG: a multi-omics data integration framework with biological insights for cancer recurrence prediction and biomarker discovery	Lan W, Liao H, Chen Q, Zhu L, Pan Y, Chen YP.	Brief Bioinform. 2024 Mar 27;25(3):bbae185. doi: 10.1093/bib/bbae185.	Lan W	Brief Bioinform	2024	2024-04-28	PMC11056029		10.1093/bib/bbae185
31411816	Special Issue on Single-Cell Multiomics for Immuno-Oncology and Cancer Systems Biology	Wei W, Fan R.	Proteomics. 2019 Sep;19(18):e1900235. doi: 10.1002/pmic.201900235.	Wei W	Proteomics	2019	2019-08-15			10.1002/pmic.201900235
38898383	iGenSig-Rx: an integral genomic signature based white-box tool for modeling cancer therapeutic responses using multi-omics data	Lee S, Sun M, Hu Y, Wang Y, Islam MN, Goerlitz D, Lucas PC, Lee AV, Swain SM, Tang G, Wang XS.	BMC Bioinformatics. 2024 Jun 19;25(1):220. doi: 10.1186/s12859-024-05835-1.	Lee S	BMC Bioinformatics	2024	2024-06-19	PMC11186173		10.1186/s12859-024-05835-1
38887194	A Cell Cycle-Aware Network for Data Integration and Label Transferring of Single-Cell RNA-Seq and ATAC-Seq	Liu J, Ma J, Wen J, Zhou X.	Adv Sci (Weinh). 2024 Jun 17:e2401815. doi: 10.1002/advs.202401815. Online ahead of print.	Liu J	Adv Sci (Weinh)	2024	2024-06-18			10.1002/advs.202401815
38701699	Integration of multi-omics data for survival prediction of lung adenocarcinoma	Guo D, Wang Y, Chen J, Liu X.	Comput Methods Programs Biomed. 2024 Jun;250:108192. doi: 10.1016/j.cmpb.2024.108192. Epub 2024 Apr 22.	Guo D	Comput Methods Programs Biomed	2024	2024-05-03			10.1016/j.cmpb.2024.108192
38670415	Multi-omics data integration and drug screening of AML cancer using Generative Adversarial Network	Afroz S, Islam N, Habib MA, Reza MS, Ashad Alam M.	Methods. 2024 Jun;226:138-150. doi: 10.1016/j.ymeth.2024.04.017. Epub 2024 Apr 24.	Afroz S	Methods	2024	2024-04-26			10.1016/j.ymeth.2024.04.017
38605603	A multi-omics study to monitor senescence-associated secretory phenotypes of Alzheimer's disease	Yang J, Zhou Y, Wang T, Li N, Chao Y, Gao S, Zhang Q, Wu S, Zhao L, Dong X.	Ann Clin Transl Neurol. 2024 May;11(5):1310-1324. doi: 10.1002/acn3.52047. Epub 2024 Apr 11.	Yang J	Ann Clin Transl Neurol	2024	2024-04-12	PMC11093245		10.1002/acn3.52047
38287836	Multi-Omics Characteristics of Ferroptosis Associated with Colon Adenocarcinoma Typing and Survival	Chen XQ, Lian K, Chen ZW, Zhang X, Li T, Wu T, Shen T, Cai XY, Cheng XS, Xiao FH, Li YF.	Front Biosci (Landmark Ed). 2024 Jan 17;29(1):13. doi: 10.31083/j.fbl2901013.	Chen XQ	Front Biosci (Landmark Ed)	2024	2024-01-30			10.31083/j.fbl2901013
38205966	Consensus clustering with missing labels (ccml): a consensus clustering tool for multi-omics integrative prediction in cohorts with unequal sample coverage	Li CX, Chen H, Zounemat-Kermani N, Adcock IM, Sköld CM, Zhou M, Wheelock ÅM; U-BIOPRED study group.	Brief Bioinform. 2023 Nov 22;25(1):bbad501. doi: 10.1093/bib/bbad501.	Li CX	Brief Bioinform	2023	2024-01-11	PMC10782800		10.1093/bib/bbad501
38095720	Unraveling phenotypic variance in metabolic syndrome through multi-omics	Amente LD, Mills NT, Le TD, Hyppönen E, Lee SH.	Hum Genet. 2024 Jan;143(1):35-47. doi: 10.1007/s00439-023-02619-0. Epub 2023 Dec 14.	Amente LD	Hum Genet	2024	2023-12-14			10.1007/s00439-023-02619-0
37875043	Identifying biomarkers associated with immunotherapy response in melanoma by multi-omics analysis	He Y, Wang X.	Comput Biol Med. 2023 Dec;167:107591. doi: 10.1016/j.compbiomed.2023.107591. Epub 2023 Oct 18.	He Y	Comput Biol Med	2023	2023-10-24			10.1016/j.compbiomed.2023.107591
36778424	BZINB model-based pathway analysis and module identification facilitates integration of microbiome and metabolome data	Lin B, Cho H, Liu C, Roach J, Ribeiro AA, Divaris K, Wu D.	bioRxiv [Preprint]. 2023 Feb 1:2023.01.30.526301. doi: 10.1101/2023.01.30.526301.	Lin B	bioRxiv	2023	2023-02-13	PMC9915478		10.1101/2023.01.30.526301
34938739	Multi-Omics Analysis of Cancer Cell Lines with High/Low Ferroptosis Scores and Development of a Ferroptosis-Related Model for Multiple Cancer Types	Shan G, Zhang H, Bi G, Bian Y, Liang J, Valeria B, Zeng D, Yao G, Zhan C, Fan H.	Front Cell Dev Biol. 2021 Dec 6;9:794475. doi: 10.3389/fcell.2021.794475. eCollection 2021.	Shan G	Front Cell Dev Biol	2021	2021-12-23	PMC8685547		10.3389/fcell.2021.794475
34261540	DeepProg: an ensemble of deep-learning and machine-learning models for prognosis prediction using multi-omics data	Poirion OB, Jing Z, Chaudhary K, Huang S, Garmire LX.	Genome Med. 2021 Jul 14;13(1):112. doi: 10.1186/s13073-021-00930-x.	Poirion OB	Genome Med	2021	2021-07-15	PMC8281595		10.1186/s13073-021-00930-x
33976213	Integration of machine learning and genome-scale metabolic modeling identifies multi-omics biomarkers for radiation resistance	Lewis JE, Kemp ML.	Nat Commun. 2021 May 11;12(1):2700. doi: 10.1038/s41467-021-22989-1.	Lewis JE	Nat Commun	2021	2021-05-12	PMC8113601		10.1038/s41467-021-22989-1
32907876	ReactomeGSA - Efficient Multi-Omics Comparative Pathway Analysis	Griss J, Viteri G, Sidiropoulos K, Nguyen V, Fabregat A, Hermjakob H.	Mol Cell Proteomics. 2020 Dec;19(12):2115-2125. doi: 10.1074/mcp.TIR120.002155. Epub 2020 Sep 9.	Griss J	Mol Cell Proteomics	2020	2020-09-10	PMC7710148		10.1074/mcp.TIR120.002155
38737053	Multiomics Analysis Unravels Alteration in Molecule and Pathways Involved in Nondiabetic Chronic Wounds	Zeng S, Zheng Z, Wei X, Chen L, Lin J, Liu M, Zheng K, Li W, Chen X, Ma J, Xiong Z, Yang L.	ACS Omega. 2024 Apr 25;9(18):20425-20436. doi: 10.1021/acsomega.4c01335. eCollection 2024 May 7.	Zeng S	ACS Omega	2024	2024-05-13	PMC11080021		10.1021/acsomega.4c01335
38008264	Current advances in comprehensive omics data mining for oncology and cancer research	Jeong E, Yoon S.	Biochim Biophys Acta Rev Cancer. 2024 Jan;1879(1):189030. doi: 10.1016/j.bbcan.2023.189030. Epub 2023 Nov 25.	Jeong E	Biochim Biophys Acta Rev Cancer	2024	2023-11-26			10.1016/j.bbcan.2023.189030
37626434	The endohyphal microbiome: current progress and challenges for scaling down integrative multi-omic microbiome research	Kelliher JM, Robinson AJ, Longley R, Johnson LYD, Hanson BT, Morales DP, Cailleau G, Junier P, Bonito G, Chain PSG.	Microbiome. 2023 Aug 26;11(1):192. doi: 10.1186/s40168-023-01634-7.	Kelliher JM	Microbiome	2023	2023-08-25	PMC10463477		10.1186/s40168-023-01634-7
36844425	Missing data in multi-omics integration: Recent advances through artificial intelligence	Flores JE, Claborne DM, Weller ZD, Webb-Robertson BM, Waters KM, Bramer LM.	Front Artif Intell. 2023 Feb 9;6:1098308. doi: 10.3389/frai.2023.1098308. eCollection 2023.	Flores JE	Front Artif Intell	2023	2023-02-27	PMC9949722		10.3389/frai.2023.1098308
36796209	Multi-omics analysis reveals Mn exposure affects ferroptosis pathway in zebrafish brain	Zhang S, Wu L, Zhang J, Wang X, Yang X, Xin Y, Chen L, Li J, Niu P.	Ecotoxicol Environ Saf. 2023 Mar 15;253:114616. doi: 10.1016/j.ecoenv.2023.114616. Epub 2023 Feb 14.	Zhang S	Ecotoxicol Environ Saf	2023	2023-02-16			10.1016/j.ecoenv.2023.114616
36532744	Effects of dehydroabietic acid on nontarget lipidomics and proteomics of HepG2	Xiahou Z, Han J.	Front Pharmacol. 2022 Dec 1;13:1015240. doi: 10.3389/fphar.2022.1015240. eCollection 2022.	Xiahou Z	Front Pharmacol	2022	2022-12-19	PMC9751438		10.3389/fphar.2022.1015240
36077026	Uncovering Oncogenic Mechanisms of Tumor Suppressor Genes in Breast Cancer Multi-Omics Data	Cho SB.	Int J Mol Sci. 2022 Aug 25;23(17):9624. doi: 10.3390/ijms23179624.	Cho SB	Int J Mol Sci	2022	2022-09-09	PMC9455665		10.3390/ijms23179624
35950189	A comprehensive multi-omics analysis reveals molecular features associated with cancer via RNA cross-talks in the Notch signaling pathway	Guo L, Li S, Yan X, Shen L, Xia D, Xiong Y, Dou Y, Mi L, Ren Y, Xiang Y, Ren D, Wang J, Liang T.	Comput Struct Biotechnol J. 2022 Jul 26;20:3972-3985. doi: 10.1016/j.csbj.2022.07.036. eCollection 2022.	Guo L	Comput Struct Biotechnol J	2022	2022-08-11	PMC9340535		10.1016/j.csbj.2022.07.036
33964687	Multi-omics analyses on the response mechanisms of 'Shine Muscat' grapevine to low degree of excess copper stress (Low-ECS)	Chen M, Fang X, Wang Z, Shangguan L, Liu T, Chen C, Liu Z, Ge M, Zhang C, Zheng T, Fang J.	Environ Pollut. 2021 Oct 1;286:117278. doi: 10.1016/j.envpol.2021.117278. Epub 2021 Apr 30.	Chen M	Environ Pollut	2021	2021-05-08			10.1016/j.envpol.2021.117278
33086677	Systems Biology and Experimental Model Systems of Cancer	Yalcin GD, Danisik N, Baygin RC, Acar A.	J Pers Med. 2020 Oct 19;10(4):180. doi: 10.3390/jpm10040180.	Yalcin GD	J Pers Med	2020	2020-10-22	PMC7712848		10.3390/jpm10040180
30985253	Identification of Novel Components of Target-of-Rapamycin Signaling Pathway by Network-Based Multi-Omics Integrative Analysis	Dereli Eke E, Arga KY, Dikicioglu D, Eraslan S, Erkol E, Celik A, Kirdar B, Di Camillo B.	OMICS. 2019 May;23(5):274-284. doi: 10.1089/omi.2019.0021. Epub 2019 Apr 13.	Dereli Eke E	OMICS	2019	2019-04-16			10.1089/omi.2019.0021
38919956	Unraveling the genetic and molecular basis of heat stress in cotton	Ijaz A, Anwar Z, Ali A, Ditta A, Shani MY, Haidar S, Wang B, Fang L, Khan SM, Khan MKR.	Front Genet. 2024 Jun 11;15:1296622. doi: 10.3389/fgene.2024.1296622. eCollection 2024.	Ijaz A	Front Genet	2024	2024-06-26	PMC11196824		10.3389/fgene.2024.1296622
32070398	Protein velocity and acceleration from single-cell multiomics experiments	Gorin G, Svensson V, Pachter L.	Genome Biol. 2020 Feb 18;21(1):39. doi: 10.1186/s13059-020-1945-3.	Gorin G	Genome Biol	2020	2020-02-20	PMC7029606		10.1186/s13059-020-1945-3
30255801	Min-redundancy and max-relevance multi-view feature selection for predicting ovarian cancer survival using multi-omics data	El-Manzalawy Y, Hsieh TY, Shivakumar M, Kim D, Honavar V.	BMC Med Genomics. 2018 Sep 14;11(Suppl 3):71. doi: 10.1186/s12920-018-0388-0.	El-Manzalawy Y	BMC Med Genomics	2018	2018-09-27	PMC6157248		10.1186/s12920-018-0388-0
38452667	Elucidating doxycycline biotransformation mechanism by Chryseobacterium sp. WX1: Multi-omics insights	Chen X, Zhu Y, Zheng W, Yan S, Li Y, Xie S.	J Hazard Mater. 2024 May 5;469:133975. doi: 10.1016/j.jhazmat.2024.133975. Epub 2024 Mar 5.	Chen X	J Hazard Mater	2024	2024-03-07			10.1016/j.jhazmat.2024.133975
38448143	Multiomics data identifies RSPO2 as a prognostic biomarker in human tumors associated with pan-cancer	Srivastava A, Srivastava S.	Adv Protein Chem Struct Biol. 2024;139:469-499. doi: 10.1016/bs.apcsb.2023.11.011. Epub 2024 Feb 17.	Srivastava A	Adv Protein Chem Struct Biol	2024	2024-03-06			10.1016/bs.apcsb.2023.11.011
38402799	Molecular mechanism of drought resistance in soybean roots revealed using physiological and multi-omics analyses	Wang X, Zhao W, Wei X, Sun Y, Dong S.	Plant Physiol Biochem. 2024 Mar;208:108451. doi: 10.1016/j.plaphy.2024.108451. Epub 2024 Feb 20.	Wang X	Plant Physiol Biochem	2024	2024-02-25			10.1016/j.plaphy.2024.108451
37806386	Drug and gut microbe relationships: Moving beyond antibiotics	Kumbhare SV, Pedroso I, Ugalde JA, Márquez-Miranda V, Sinha R, Almonacid DE.	Drug Discov Today. 2023 Nov;28(11):103797. doi: 10.1016/j.drudis.2023.103797. Epub 2023 Oct 6.	Kumbhare SV	Drug Discov Today	2023	2023-10-08			10.1016/j.drudis.2023.103797
36944259	Phenonaut: multiomics data integration for phenotypic space exploration	Shave S, Dawson JC, Athar AM, Nguyen CQ, Kasprowicz R, Carragher NO.	Bioinformatics. 2023 Apr 3;39(4):btad143. doi: 10.1093/bioinformatics/btad143.	Shave S	Bioinformatics	2023	2023-03-21	PMC10068743		10.1093/bioinformatics/btad143
36588568	Applying multi-omics techniques to the discovery of biomarkers for acute aortic dissection	Hao X, Cheng S, Jiang B, Xin S.	Front Cardiovasc Med. 2022 Dec 15;9:961991. doi: 10.3389/fcvm.2022.961991. eCollection 2022.	Hao X	Front Cardiovasc Med	2022	2023-01-02	PMC9797526		10.3389/fcvm.2022.961991
36555610	Multi-Omics Uncover the Mechanism of Wheat under Heavy Metal Stress	Zhou M, Zheng S.	Int J Mol Sci. 2022 Dec 15;23(24):15968. doi: 10.3390/ijms232415968.	Zhou M	Int J Mol Sci	2022	2022-12-23	PMC9785819		10.3390/ijms232415968
36428637	Multi-Omics Approaches in Colorectal Cancer Screening and Diagnosis, Recent Updates and Future Perspectives	Ullah I, Yang L, Yin FT, Sun Y, Li XH, Li J, Wang XJ.	Cancers (Basel). 2022 Nov 11;14(22):5545. doi: 10.3390/cancers14225545.	Ullah I	Cancers (Basel)	2022	2022-11-26	PMC9688479		10.3390/cancers14225545
34326863	A Large-Scale and Serverless Computational Approach for Improving Quality of NGS Data Supporting Big Multi-Omics Data Analyses	Mrozek D, Stępień K, Grzesik P, Małysiak-Mrozek B.	Front Genet. 2021 Jul 13;12:699280. doi: 10.3389/fgene.2021.699280. eCollection 2021.	Mrozek D	Front Genet	2021	2021-07-30	PMC8314304		10.3389/fgene.2021.699280
31874642	Integrative subspace clustering by common and specific decomposition for applications on cancer subtype identification	Guo Y, Li H, Cai M, Li L.	BMC Med Genomics. 2019 Dec 24;12(Suppl 9):191. doi: 10.1186/s12920-019-0633-1.	Guo Y	BMC Med Genomics	2019	2019-12-26	PMC6929329		10.1186/s12920-019-0633-1
29875658	Integration of Metabonomics and Transcriptomics Reveals the Therapeutic Effects and Mechanisms of Baoyuan Decoction for Myocardial Ischemia	Du Z, Shu Z, Lei W, Li C, Zeng K, Guo X, Zhao M, Tu P, Jiang Y.	Front Pharmacol. 2018 May 23;9:514. doi: 10.3389/fphar.2018.00514. eCollection 2018.	Du Z	Front Pharmacol	2018	2018-06-08	PMC5974172		10.3389/fphar.2018.00514
38831773	Editorial: Plant growth-promoting and associated microbes: multi-, meta-omics, and applications	Serepa-Dlamini MH, Madala NE, Tlou MG.	Front Genet. 2024 May 20;15:1414750. doi: 10.3389/fgene.2024.1414750. eCollection 2024.	Serepa-Dlamini MH	Front Genet	2024	2024-06-04	PMC11144881		10.3389/fgene.2024.1414750
35529100	Erratum: The Multiomics Analyses of Gut Microbiota, Urine Metabolome and Plasma Proteome Revealed Significant Changes in Allergy Featured with Indole Derivatives of Tryptophan [Corrigendum]		J Asthma Allergy. 2022 May 2;15:545-546. doi: 10.2147/JAA.S372468. eCollection 2022.		J Asthma Allergy	2022	2022-05-09	PMC9075890		10.2147/JAA.S372468
38927080	Multi-Omics Insights into Disulfidptosis-Related Genes Reveal RPN1 as a Therapeutic Target for Liver Cancer	He Y, Hu Y, Cheng Y, Li X, Chen C, Zhang S, He H, Cao F.	Biomolecules. 2024 Jun 10;14(6):677. doi: 10.3390/biom14060677.	He Y	Biomolecules	2024	2024-06-27	PMC11201601		10.3390/biom14060677
38303441	A prognostic prediction model for ovarian cancer using a cross-modal view correlation discovery network	Wang H, Han X, Ren J, Cheng H, Li H, Li Y, Li X.	Math Biosci Eng. 2024 Jan;21(1):736-764. doi: 10.3934/mbe.2024031. Epub 2022 Dec 19.	Wang H	Math Biosci Eng	2024	2024-02-02			10.3934/mbe.2024031
37406589	The prediction of drug sensitivity by multi-omics fusion reveals the heterogeneity of drug response in pan-cancer	Wang C, Zhang M, Zhao J, Li B, Xiao X, Zhang Y.	Comput Biol Med. 2023 Sep;163:107220. doi: 10.1016/j.compbiomed.2023.107220. Epub 2023 Jul 1.	Wang C	Comput Biol Med	2023	2023-07-05			10.1016/j.compbiomed.2023.107220
36574857	Untangling determinants of gut microbiota and tumor immunologic status through a multi-omics approach in colorectal cancer	Zhang SL, Cheng LS, Zhang ZY, Sun HT, Li JJ.	Pharmacol Res. 2023 Feb;188:106633. doi: 10.1016/j.phrs.2022.106633. Epub 2022 Dec 24.	Zhang SL	Pharmacol Res	2023	2022-12-27			10.1016/j.phrs.2022.106633
36513411	Transcriptional multiomics reveals the mechanism of seed deterioration in Nicotiana tabacum L. and Oryza sativa L	An J, Liu Y, Han J, He C, Chen M, Zhu X, Hu W, Song W, Hu J, Guan Y.	J Adv Res. 2022 Dec;42:163-176. doi: 10.1016/j.jare.2022.03.009. Epub 2022 Mar 16.	An J	J Adv Res	2022	2022-12-13	PMC9788960		10.1016/j.jare.2022.03.009
34415323	Multi-omics data integration by generative adversarial network	Ahmed KT, Sun J, Cheng S, Yong J, Zhang W.	Bioinformatics. 2021 Dec 22;38(1):179-186. doi: 10.1093/bioinformatics/btab608.	Ahmed KT	Bioinformatics	2021	2021-08-20	PMC10060730		10.1093/bioinformatics/btab608
32533167	Survey and comparative assessments of computational multi-omics integrative methods with multiple regulatory networks identifying distinct tumor compositions across pan-cancer data sets	Wei Z, Zhang Y, Weng W, Chen J, Cai H.	Brief Bioinform. 2021 May 20;22(3):bbaa102. doi: 10.1093/bib/bbaa102.	Wei Z	Brief Bioinform	2021	2020-06-14			10.1093/bib/bbaa102
30703089	EMT network-based feature selection improves prognosis prediction in lung adenocarcinoma	Shao B, Bjaanæs MM, Helland Å, Schütte C, Conrad T.	PLoS One. 2019 Jan 31;14(1):e0204186. doi: 10.1371/journal.pone.0204186. eCollection 2019.	Shao B	PLoS One	2019	2019-02-01	PMC6354965		10.1371/journal.pone.0204186
30402498	Onco-Multi-OMICS Approach: A New Frontier in Cancer Research	Chakraborty S, Hosen MI, Ahmed M, Shekhar HU.	Biomed Res Int. 2018 Oct 3;2018:9836256. doi: 10.1155/2018/9836256. eCollection 2018.	Chakraborty S	Biomed Res Int	2018	2018-11-08	PMC6192166		10.1155/2018/9836256
37304548	Multiomic characterization of high-grade serous ovarian carcinoma: editorial commentary on recent application and consideration for future directions	Jones TN, Shih IM, Wang TL.	Transl Cancer Res. 2023 May 31;12(5):1368-1371. doi: 10.21037/tcr-23-355. Epub 2023 Apr 7.	Jones TN	Transl Cancer Res	2023	2023-06-12	PMC10248578		10.21037/tcr-23-355
36824388	PanViTa: Pan Virulence and resisTance analysis	Rodrigues DLN, Ariute JC, Rodrigues da Costa FM, Benko-Iseppon AM, Barh D, Azevedo V, Aburjaile F.	Front Bioinform. 2023 Feb 7;3:1070406. doi: 10.3389/fbinf.2023.1070406. eCollection 2023.	Rodrigues DLN	Front Bioinform	2023	2023-02-24	PMC9942593		10.3389/fbinf.2023.1070406
38324070	Spatial MS multiomics on clinical prostate cancer tissues	Truong JXM, Rao SR, Ryan FJ, Lynn DJ, Snel MF, Butler LM, Trim PJ.	Anal Bioanal Chem. 2024 Mar;416(7):1745-1757. doi: 10.1007/s00216-024-05178-z. Epub 2024 Feb 7.	Truong JXM	Anal Bioanal Chem	2024	2024-02-07			10.1007/s00216-024-05178-z
37113606	Application of single cell multiomics points to changes in chromatin accessibility near calcitonin receptor like receptor and a possible role for adrenomedullin in the post-shock lung	Armstead BE, Lee CS, Chen Y, Zhao R, Chung CS, Fredericks AM, Monaghan SF, Ayala A.	Front Med (Lausanne). 2023 Apr 11;10:1003121. doi: 10.3389/fmed.2023.1003121. eCollection 2023.	Armstead BE	Front Med (Lausanne)	2023	2023-04-28	PMC10126233		10.3389/fmed.2023.1003121
38802745	Multi-omics profiling reveals dysregulated ribosome biogenesis and impaired cell proliferation following knockout of CDR2L	Solheim ET, Gerking Y, Kråkenes T, Herdlevær I, Birkeland E, Totland C, Dick F, Vedeler CA.	BMC Cancer. 2024 May 27;24(1):645. doi: 10.1186/s12885-024-12399-z.	Solheim ET	BMC Cancer	2024	2024-05-27	PMC11129367		10.1186/s12885-024-12399-z
38485785	One-pot method for preparing DNA, RNA, and protein for multiomics analysis	Biedka S, Alkam D, Washam CL, Yablonska S, Storey A, Byrum SD, Minden JS.	Commun Biol. 2024 Mar 14;7(1):324. doi: 10.1038/s42003-024-05993-1.	Biedka S	Commun Biol	2024	2024-03-15	PMC10940598		10.1038/s42003-024-05993-1
37683759	Multi-omics reveal mechanisms underlying chronic kidney disease of unknown etiology (CKDu) pathogenesis using zebrafish	Wei XY, Jia PP, Hu H, Liu L, Li TY, Li YZ, Pei DS.	Environ Pollut. 2023 Nov 15;337:122524. doi: 10.1016/j.envpol.2023.122524. Epub 2023 Sep 6.	Wei XY	Environ Pollut	2023	2023-09-08			10.1016/j.envpol.2023.122524
37187266	A multi-omics investigation of tacrolimus off-target effects on a proximal tubule cell-line	Aouad H, Faucher Q, Sauvage FL, Pinault E, Barrot CC, Arnion H, Essig M, Marquet P.	Pharmacol Res. 2023 Jun;192:106794. doi: 10.1016/j.phrs.2023.106794. Epub 2023 May 13.	Aouad H	Pharmacol Res	2023	2023-05-15			10.1016/j.phrs.2023.106794
36807354	Tracking the evolution of esophageal squamous cell carcinoma under dynamic immune selection by multi-omics sequencing	Cui S, McGranahan N, Gao J, Chen P, Jiang W, Yang L, Ma L, Liao J, Xie T, Xie C, Enver T, Wu S.	Nat Commun. 2023 Feb 17;14(1):892. doi: 10.1038/s41467-023-36558-1.	Cui S	Nat Commun	2023	2023-02-22	PMC9938262		10.1038/s41467-023-36558-1
36774402	DeepInsight-3D architecture for anti-cancer drug response prediction with deep-learning on multi-omics	Sharma A, Lysenko A, Boroevich KA, Tsunoda T.	Sci Rep. 2023 Feb 11;13(1):2483. doi: 10.1038/s41598-023-29644-3.	Sharma A	Sci Rep	2023	2023-02-11	PMC9922304		10.1038/s41598-023-29644-3
36079572	Integration of DNA Methylation and Transcriptome Data Improves Complex Trait Prediction in Hordeum vulgare	Hansen PB, Ruud AK, de Los Campos G, Malinowska M, Nagy I, Svane SF, Thorup-Kristensen K, Jensen JD, Krusell L, Asp T.	Plants (Basel). 2022 Aug 24;11(17):2190. doi: 10.3390/plants11172190.	Hansen PB	Plants (Basel)	2022	2022-09-09	PMC9459846		10.3390/plants11172190
33276666	Multi-Omics Analysis Provides Novel Insight into Immuno-Physiological Pathways and Development of Thermal Resistance in Rainbow Trout Exposed to Acute Thermal Stress	Roh H, Kim A, Kim N, Lee Y, Kim DH.	Int J Mol Sci. 2020 Dec 2;21(23):9198. doi: 10.3390/ijms21239198.	Roh H	Int J Mol Sci	2020	2020-12-05	PMC7731343		10.3390/ijms21239198
29092936	Software for the Integration of Multiomics Experiments in Bioconductor	Ramos M, Schiffer L, Re A, Azhar R, Basunia A, Rodriguez C, Chan T, Chapman P, Davis SR, Gomez-Cabrero D, Culhane AC, Haibe-Kains B, Hansen KD, Kodali H, Louis MS, Mer AS, Riester M, Morgan M, Carey V, Waldron L.	Cancer Res. 2017 Nov 1;77(21):e39-e42. doi: 10.1158/0008-5472.CAN-17-0344.	Ramos M	Cancer Res	2017	2017-11-03	PMC5679241	NIHMS897796	10.1158/0008-5472.CAN-17-0344
38212129	Correction: PEOPLE (NTC03447678), a phase II trial to test pembrolizumab as first-line treatment in patients with advanced NSCLC with PD-L1 <50%: a multiomics analysis		J Immunother Cancer. 2024 Jan 11;12(1):e006833corr1. doi: 10.1136/jitc-2023-006833corr1.		J Immunother Cancer	2024	2024-01-11	PMC10806536		10.1136/jitc-2023-006833corr1
38800131	Integrated multi-omics approach reveals novel associations in the rapeseed diet-microbiota-host axis in pigs	Onarman Umu ÖC, Mydland LT, Chen C, de Nanclares MP, Shurson GC, Urriola PE, Sørum H, Øverland M.	ISME Commun. 2024 Apr 23;4(1):ycae061. doi: 10.1093/ismeco/ycae061. eCollection 2024 Jan.	Onarman Umu ÖC	ISME Commun	2024	2024-05-27	PMC11128262		10.1093/ismeco/ycae061
38561148	Nature as blueprint: Global phenotype engineering of CHO production cells based on a multi-omics comparison with plasma cells	Raab N, Zeh N, Kretz R, Weiß L, Stadermann A, Lindner B, Fischer S, Stoll D, Otte K.	Metab Eng. 2024 May;83:110-122. doi: 10.1016/j.ymben.2024.03.007. Epub 2024 Mar 30.	Raab N	Metab Eng	2024	2024-04-01			10.1016/j.ymben.2024.03.007
38352790	A machine learning and deep learning-based integrated multi-omics technique for leukemia prediction	Abbasi EY, Deng Z, Ali Q, Khan A, Shaikh A, Reshan MSA, Sulaiman A, Alshahrani H.	Heliyon. 2024 Feb 1;10(3):e25369. doi: 10.1016/j.heliyon.2024.e25369. eCollection 2024 Feb 15.	Abbasi EY	Heliyon	2024	2024-02-14	PMC10862685		10.1016/j.heliyon.2024.e25369
38276641	Identification of Incomplete Annotations of Biosynthesis Pathways in Rhodophytes Using a Multi-Omics Approach	McKinnie LJ, Cummins SF, Zhao M.	Mar Drugs. 2023 Dec 19;22(1):3. doi: 10.3390/md22010003.	McKinnie LJ	Mar Drugs	2023	2024-01-26	PMC10817344		10.3390/md22010003
38027011	Multi-omics analysis reveals CLIC1 as a therapeutic vulnerability of gliomas	Wang C, He Z.	Front Pharmacol. 2023 Nov 8;14:1279370. doi: 10.3389/fphar.2023.1279370. eCollection 2023.	Wang C	Front Pharmacol	2023	2023-11-29	PMC10663228		10.3389/fphar.2023.1279370
37167320	Integration of a multi-omics stem cell differentiation dataset using a dynamical model	van den Berg PR, Bérenger-Currias NMLP, Budnik B, Slavov N, Semrau S.	PLoS Genet. 2023 May 11;19(5):e1010744. doi: 10.1371/journal.pgen.1010744. eCollection 2023 May.	van den Berg PR	PLoS Genet	2023	2023-05-11	PMC10204997		10.1371/journal.pgen.1010744
37014439	Integrative analysis of multi-omics data to identify three immune-related genes in the formation and progression of intracranial aneurysms	Li S, Zhang Q, Huang Z, Chen F.	Inflamm Res. 2023 May;72(5):1001-1019. doi: 10.1007/s00011-023-01725-z. Epub 2023 Apr 4.	Li S	Inflamm Res	2023	2023-04-04			10.1007/s00011-023-01725-z
36929841	A universal framework for single-cell multi-omics data integration with graph convolutional networks	Gao H, Zhang B, Liu L, Li S, Gao X, Yu B.	Brief Bioinform. 2023 May 19;24(3):bbad081. doi: 10.1093/bib/bbad081.	Gao H	Brief Bioinform	2023	2023-03-17	PMC10199767		10.1093/bib/bbad081
36877736	CustOmics: A versatile deep-learning based strategy for multi-omics integration	Benkirane H, Pradat Y, Michiels S, Cournède PH.	PLoS Comput Biol. 2023 Mar 6;19(3):e1010921. doi: 10.1371/journal.pcbi.1010921. eCollection 2023 Mar.	Benkirane H	PLoS Comput Biol	2023	2023-03-06	PMC10019780		10.1371/journal.pcbi.1010921
36685956	A classification method of gastric cancer subtype based on residual graph convolution network	Liu C, Duan Y, Zhou Q, Wang Y, Gao Y, Kan H, Hu J.	Front Genet. 2023 Jan 4;13:1090394. doi: 10.3389/fgene.2022.1090394. eCollection 2022.	Liu C	Front Genet	2023	2023-01-23	PMC9845413		10.3389/fgene.2022.1090394
36557254	Dendrobium Multi-Omics Reveal Lipid Remodeling in Response to Freezing	Zhan X, Qian Y, Mao B.	Metabolites. 2022 Dec 3;12(12):1216. doi: 10.3390/metabo12121216.	Zhan X	Metabolites	2022	2022-12-23	PMC9784835		10.3390/metabo12121216
35198060	A multi-omics approach to identify molecular alterations in a mouse model of heart failure	Zhou X, Zhang S, Zhao Y, Wang W, Zhang H.	Theranostics. 2022 Jan 16;12(4):1607-1620. doi: 10.7150/thno.68232. eCollection 2022.	Zhou X	Theranostics	2022	2022-02-24	PMC8825596		10.7150/thno.68232
33258470	Survival prediction in patients with colon adenocarcinoma via multi-omics data integration using a deep learning algorithm	Lv J, Wang J, Shang X, Liu F, Guo S.	Biosci Rep. 2020 Dec 1;40(12):BSR20201482. doi: 10.1042/BSR20201482. Online ahead of print.	Lv J	Biosci Rep	2020	2020-12-01	PMC7753845		10.1042/BSR20201482
29800320	PaintOmics 3: a web resource for the pathway analysis and visualization of multi-omics data	Hernández-de-Diego R, Tarazona S, Martínez-Mira C, Balzano-Nogueira L, Furió-Tarí P, Pappas GJ Jr, Conesa A.	Nucleic Acids Res. 2018 Jul 2;46(W1):W503-W509. doi: 10.1093/nar/gky466.	Hernández-de-Diego R	Nucleic Acids Res	2018	2018-05-26	PMC6030972		10.1093/nar/gky466
26598063	Global Prioritization of Disease Candidate Metabolites Based on a Multi-omics Composite Network	Yao Q, Xu Y, Yang H, Shang D, Zhang C, Zhang Y, Sun Z, Shi X, Feng L, Han J, Su F, Li C, Li X.	Sci Rep. 2015 Nov 24;5:17201. doi: 10.1038/srep17201.	Yao Q	Sci Rep	2015	2015-11-25	PMC4657017		10.1038/srep17201
21298081	Integrative features of the yeast phosphoproteome and protein-protein interaction map	Yachie N, Saito R, Sugiyama N, Tomita M, Ishihama Y.	PLoS Comput Biol. 2011 Jan 27;7(1):e1001064. doi: 10.1371/journal.pcbi.1001064.	Yachie N	PLoS Comput Biol	2011	2011-02-08	PMC3029238		10.1371/journal.pcbi.1001064
31516310	Hierarchical Classification of Cancers of Unknown Primary Using Multi-Omics Data	Bavafaye Haghighi E, Knudsen M, Elmedal Laursen B, Besenbacher S.	Cancer Inform. 2019 Aug 30;18:1176935119872163. doi: 10.1177/1176935119872163. eCollection 2019.	Bavafaye Haghighi E	Cancer Inform	2019	2019-09-14	PMC6719477		10.1177/1176935119872163
34856766	Discovery of novel peptide neurotoxins from sea anemone species	Fu J, Liao Y, Jin AH, Gao B.	Front Biosci (Landmark Ed). 2021 Nov 30;26(11):1256-1273. doi: 10.52586/5022.	Fu J	Front Biosci (Landmark Ed)	2021	2021-12-03			10.52586/5022
31672995	STATegra, a comprehensive multi-omics dataset of B-cell differentiation in mouse	Gomez-Cabrero D, Tarazona S, Ferreirós-Vidal I, Ramirez RN, Company C, Schmidt A, Reijmers T, Paul VVS, Marabita F, Rodríguez-Ubreva J, Garcia-Gomez A, Carroll T, Cooper L, Liang Z, Dharmalingam G, van der Kloet F, Harms AC, Balzano-Nogueira L, Lagani V, Tsamardinos I, Lappe M, Maier D, Westerhuis JA, Hankemeier T, Imhof A, Ballestar E, Mortazavi A, Merkenschlager M, Tegner J, Conesa A.	Sci Data. 2019 Oct 31;6(1):256. doi: 10.1038/s41597-019-0202-7.	Gomez-Cabrero D	Sci Data	2019	2019-11-02	PMC6823427		10.1038/s41597-019-0202-7
38571424	Accelerating Drug Development Using Spatial Multi-omics	Goodwin RJA, Platz SJ, Reis-Filho JS, Barry ST.	Cancer Discov. 2024 Apr 4;14(4):620-624. doi: 10.1158/2159-8290.CD-24-0101.	Goodwin RJA	Cancer Discov	2024	2024-04-04			10.1158/2159-8290.CD-24-0101
38163278	DeepOmicsAE: Representing Signaling Modules in Alzheimer's Disease with Deep Learning Analysis of Proteomics, Metabolomics, and Clinical Data	Panizza E.	J Vis Exp. 2023 Dec 15;(202). doi: 10.3791/65910.	Panizza E	J Vis Exp	2023	2024-01-01			10.3791/65910
37042305	Call for participation in the AtheroNET COST Action to implement multiomics in atherosclerotic cardiovascular disease research	Sopic M, Kararigas G, Devaux Y, Magni P.	Eur Heart J. 2023 Jun 25;44(24):2143-2145. doi: 10.1093/eurheartj/ehad153.	Sopic M	Eur Heart J	2023	2023-04-12			10.1093/eurheartj/ehad153
37027394	Multi-omics fusion analysis models with machine learning predict survival of HER2-negative metastatic breast cancer: a multicenter prospective observational study	Wang J, Liu Y, Zhang R, Liu Z, Yi Z, Guan X, Zhao X, Jiang J, Tian J, Ma F.	Chin Med J (Engl). 2023 Apr 5;136(7):863-865. doi: 10.1097/CM9.0000000000002625.	Wang J	Chin Med J (Engl)	2023	2023-04-07	PMC10150865		10.1097/CM9.0000000000002625
36107906	Graph Transformer for Drug Response Prediction	Chu T, Nguyen TT, Hai BD, Nguyen QH, Nguyen T.	IEEE/ACM Trans Comput Biol Bioinform. 2023 Mar-Apr;20(2):1065-1072. doi: 10.1109/TCBB.2022.3206888. Epub 2023 Apr 3.	Chu T	IEEE/ACM Trans Comput Biol Bioinform	2023	2022-09-15			10.1109/TCBB.2022.3206888
33902167	Multi-omics integration strategies for animal epigenetic studies - A review	Kim DY, Kim JM.	Anim Biosci. 2021 Aug;34(8):1271-1282. doi: 10.5713/ab.21.0042. Epub 2021 Apr 23.	Kim DY	Anim Biosci	2021	2021-04-26	PMC8255897		10.5713/ab.21.0042
29080867	[Multiomics study of HepG2 cell line proteome]	Poverennaya EV, Kiseleva OI, Ponomarenko EA, Naryzhny SN, Zgoda VG, Lisitsa AV.	Biomed Khim. 2017 Oct;63(5):373-378. doi: 10.18097/PBMC20176305373.	Poverennaya EV	Biomed Khim	2017	2017-10-30			10.18097/PBMC20176305373
36735940	Lineage Tracing and Single-Nucleus Multiomics Reveal Novel Features of Adaptive and Maladaptive Repair after Acute Kidney Injury	Gerhardt LMS, Koppitch K, van Gestel J, Guo J, Cho S, Wu H, Kirita Y, Humphreys BD, McMahon AP.	J Am Soc Nephrol. 2023 Apr 1;34(4):554-571. doi: 10.1681/ASN.0000000000000057. Epub 2023 Jan 13.	Gerhardt LMS	J Am Soc Nephrol	2023	2023-02-03	PMC10103206		10.1681/ASN.0000000000000057
32827239	Genomic Cytometry Editorial	Salomon R, Gallego-Ortega D.	Cytometry A. 2020 Oct;97(10):994-996. doi: 10.1002/cyto.a.24212. Epub 2020 Sep 7.	Salomon R	Cytometry A	2020	2020-08-23			10.1002/cyto.a.24212
25705633	A bridge between multi-omics data and the management of hepatocellular carcinoma	Nishida N, Kudo M.	Ann Transl Med. 2015 Jan;3(1):1. doi: 10.3978/j.issn.2305-5839.2014.12.01.	Nishida N	Ann Transl Med	2015	2015-02-24	PMC4293476		10.3978/j.issn.2305-5839.2014.12.01
38292537	Correction to: SECANT: a biology-guided semi-supervised method for clustering, classification, and annotation of single-cell multi-omics		PNAS Nexus. 2024 Jan 30;3(1):pgad466. doi: 10.1093/pnasnexus/pgad466. eCollection 2024 Jan.		PNAS Nexus	2024	2024-01-31	PMC10825408		10.1093/pnasnexus/pgad466
31429661	Interview with Prof. K. Yalçın Arga: A Pioneer of Multi-Omics Science and Health Care Innovation	Arga KY.	OMICS. 2019 Sep;23(9):460-462. doi: 10.1089/omi.2019.0131. Epub 2019 Aug 20.	Arga KY	OMICS	2019	2019-08-21			10.1089/omi.2019.0131
38558008	Nuclear Isolation from Cryopreserved In Vitro Derived Blood Cells	Qiu R, Petit C, Thom CS.	J Vis Exp. 2024 Mar 15;(205):10.3791/66490. doi: 10.3791/66490.	Qiu R	J Vis Exp	2024	2024-04-01	PMC11190953	NIHMS1993700	10.3791/66490
38179127	A Unified Bayesian Framework for Bi-overlapping-Clustering Multi-omics Data via Sparse Matrix Factorization	Zhou F, He K, Cai JJ, Davidson LA, Chapkin RS, Ni Y.	Stat Biosci. 2023 Dec;15(3):669-691. doi: 10.1007/s12561-022-09350-w. Epub 2022 Jul 8.	Zhou F	Stat Biosci	2023	2024-01-05	PMC10766378	NIHMS1822915	10.1007/s12561-022-09350-w
38051155	Multiomics Sequencing and AlphaFold2 Analysis of the Stereoselective Behavior of Mefentrifluconazole for Bioactivity Improvement and Risk Reduction	Liu T, Ren X, Fang J, Yu Z, Wang X.	Environ Sci Technol. 2023 Dec 19;57(50):21348-21357. doi: 10.1021/acs.est.3c05327. Epub 2023 Dec 5.	Liu T	Environ Sci Technol	2023	2023-12-05			10.1021/acs.est.3c05327
38048088	Multiomics Analysis Reveals the Genetic Basis of Volatile Terpenoid Formation in Oolong Tea	Chai K, Chen S, Wang P, Kong W, Ma X, Zhang X.	J Agric Food Chem. 2023 Dec 13;71(49):19888-19899. doi: 10.1021/acs.jafc.3c06762. Epub 2023 Dec 4.	Chai K	J Agric Food Chem	2023	2023-12-04			10.1021/acs.jafc.3c06762
37930028	scMHNN: a novel hypergraph neural network for integrative analysis of single-cell epigenomic, transcriptomic and proteomic data	Li W, Xiang B, Yang F, Rong Y, Yin Y, Yao J, Zhang H.	Brief Bioinform. 2023 Sep 22;24(6):bbad391. doi: 10.1093/bib/bbad391.	Li W	Brief Bioinform	2023	2023-11-06			10.1093/bib/bbad391
37918308	Metabolic diversity shapes vegetation-enhanced methane oxidation in landfill covers: Multi-omics study of rhizosphere microorganisms	Chen S, Fu W, Cai L, Xing Z, Mou B, Wang Y, Wu S, Zhao T.	Waste Manag. 2023 Dec 1;172:151-161. doi: 10.1016/j.wasman.2023.10.021. Epub 2023 Nov 1.	Chen S	Waste Manag	2023	2023-11-02			10.1016/j.wasman.2023.10.021
37861713	Maintaining High-Touch in High-Tech Digital Health Monitoring and Multi-Omics Prognostication: Ethical, Equity, and Societal Considerations in Precision Health for Palliative Care	Viana JN, Pilbeam C, Howard M, Scholz B, Ge Z, Fisser C, Mitchell I, Raman S, Leach J.	OMICS. 2023 Oct;27(10):461-473. doi: 10.1089/omi.2023.0120.	Viana JN	OMICS	2023	2023-10-20			10.1089/omi.2023.0120
37776911	Multi-omics analysis to reveal key pathways involved in low C/N ratio stress response in Pseudomonas sp. LW60 with superior nitrogen removal efficiency	Wang L, Wang S, Chen C, Tang Y, Liu B.	Bioresour Technol. 2023 Dec;389:129812. doi: 10.1016/j.biortech.2023.129812. Epub 2023 Sep 28.	Wang L	Bioresour Technol	2023	2023-09-30			10.1016/j.biortech.2023.129812
37391787	Multi-omics analysis of DNA replication-associated primase polymerase (PRIMPOL) in pan-cancer: a potential target for prognosis and immune response	Deng L, Thakur A, Peng J, Song L, Li Z.	Eur J Med Res. 2023 Jun 30;28(1):207. doi: 10.1186/s40001-023-01181-9.	Deng L	Eur J Med Res	2023	2023-06-30	PMC10314441		10.1186/s40001-023-01181-9
37214173	Multi-omics profiling approach in food allergy	Devonshire A, Gautam Y, Johansson E, Mersha TB.	World Allergy Organ J. 2023 May 15;16(5):100777. doi: 10.1016/j.waojou.2023.100777. eCollection 2023 May.	Devonshire A	World Allergy Organ J	2023	2023-05-22	PMC10199264		10.1016/j.waojou.2023.100777
37013611	Multi-omics analysis detected multiple pathways by which pomegranate punicalagin exerts its biological effects in modulating host-microbiota interactions in murine colitis models	Liu F, Smith AD, Wang TTY, Pham Q, Yang H, Li RW.	Food Funct. 2023 Apr 24;14(8):3824-3837. doi: 10.1039/d3fo00286a.	Liu F	Food Funct	2023	2023-04-04			10.1039/d3fo00286a
37000166	Cooperative driver pathways discovery by multiplex network embedding	Wang J, Chen X, Wu Z, Guo M, Yu G.	Brief Bioinform. 2023 May 19;24(3):bbad112. doi: 10.1093/bib/bbad112.	Wang J	Brief Bioinform	2023	2023-03-31			10.1093/bib/bbad112
36929085	Statistical Methods Inspired by Challenges in Pediatric Cancer Multi-omics	Cao X, Elsayed AH, Pounds SB.	Methods Mol Biol. 2023;2629:349-373. doi: 10.1007/978-1-0716-2986-4_16.	Cao X	Methods Mol Biol	2023	2023-03-17			10.1007/978-1-0716-2986-4_16
36812605	An integrated analysis of the cancer genome atlas data discovers a hierarchical association structure across thirty three cancer types	Tiong KL, Sintupisut N, Lin MC, Cheng CH, Woolston A, Lin CH, Ho M, Lin YW, Padakanti S, Yeang CH.	PLOS Digit Health. 2022 Dec 20;1(12):e0000151. doi: 10.1371/journal.pdig.0000151. eCollection 2022 Dec.	Tiong KL	PLOS Digit Health	2022	2023-02-22	PMC9931374		10.1371/journal.pdig.0000151
36577384	Multi-omics profiling visualizes dynamics of cardiac development and functions	Gu Y, Zhou Y, Ju S, Liu X, Zhang Z, Guo J, Gao J, Zang J, Sun H, Chen Q, Wang J, Xu J, Xu Y, Chen Y, Guo Y, Dai J, Ma H, Wang C, Jin G, Li C, Xia Y, Shen H, Yang Y, Guo X, Hu Z.	Cell Rep. 2022 Dec 27;41(13):111891. doi: 10.1016/j.celrep.2022.111891.	Gu Y	Cell Rep	2022	2022-12-28			10.1016/j.celrep.2022.111891
36339253	Processes in DNA damage response from a whole-cell multi-omics perspective	Pino JC, Lubbock ALR, Harris LA, Gutierrez DB, Farrow MA, Muszynski N, Tsui T, Sherrod SD, Norris JL, McLean JA, Caprioli RM, Wikswo JP, Lopez CF.	iScience. 2022 Oct 19;25(11):105341. doi: 10.1016/j.isci.2022.105341. eCollection 2022 Nov 18.	Pino JC	iScience	2022	2022-11-07	PMC9633746		10.1016/j.isci.2022.105341
36123315	Designation of optimal reference strains representing the infant gut bifidobacterial species through a comprehensive multi-omics approach	Fontana F, Alessandri G, Tarracchini C, Bianchi MG, Rizzo SM, Mancabelli L, Lugli GA, Argentini C, Vergna LM, Anzalone R, Longhi G, Viappiani A, Taurino G, Chiu M, Turroni F, Bussolati O, van Sinderen D, Milani C, Ventura M.	Environ Microbiol. 2022 Dec;24(12):5825-5839. doi: 10.1111/1462-2920.16205. Epub 2022 Oct 7.	Fontana F	Environ Microbiol	2022	2022-09-19	PMC10092070		10.1111/1462-2920.16205
36110544	Therapeutic and prognostic potential of GPCRs in prostate cancer from multi-omics landscape	Li S, Chen J, Chen X, Yu J, Guo Y, Li M, Pu X.	Front Pharmacol. 2022 Aug 30;13:997664. doi: 10.3389/fphar.2022.997664. eCollection 2022.	Li S	Front Pharmacol	2022	2022-09-16	PMC9468875		10.3389/fphar.2022.997664
36009085	Integrated Analysis of Cortex Single-Cell Transcriptome and Serum Proteome Reveals the Novel Biomarkers in Alzheimer's Disease	Yu QS, Feng WQ, Shi LL, Niu RZ, Liu J.	Brain Sci. 2022 Aug 1;12(8):1022. doi: 10.3390/brainsci12081022.	Yu QS	Brain Sci	2022	2022-08-26	PMC9405865		10.3390/brainsci12081022
35721082	Multi-Omics Integrative Analysis of Lung Adenocarcinoma: An in silico Profiling for Precise Medicine	Ruan X, Ye Y, Cheng W, Xu L, Huang M, Chen Y, Zhu J, Lu X, Yan F.	Front Med (Lausanne). 2022 Jun 3;9:894338. doi: 10.3389/fmed.2022.894338. eCollection 2022.	Ruan X	Front Med (Lausanne)	2022	2022-06-20	PMC9204058		10.3389/fmed.2022.894338
35501393	Multi-omics single-cell data integration and regulatory inference with graph-linked embedding	Cao ZJ, Gao G.	Nat Biotechnol. 2022 Oct;40(10):1458-1466. doi: 10.1038/s41587-022-01284-4. Epub 2022 May 2.	Cao ZJ	Nat Biotechnol	2022	2022-05-02	PMC9546775		10.1038/s41587-022-01284-4
35217381	Essential amino acids deprivation is a potential strategy for breast cancer treatment	Zhao Y, Pu C, Liu Z.	Breast. 2022 Apr;62:152-161. doi: 10.1016/j.breast.2022.02.009. Epub 2022 Feb 20.	Zhao Y	Breast	2022	2022-02-26	PMC8873954		10.1016/j.breast.2022.02.009
33841452	Toward Systematic Understanding of Flower Bud Induction in Apple: A Multi-Omics Approach	Milyaev A, Kofler J, Klaiber I, Czemmel S, Pfannstiel J, Flachowsky H, Stefanelli D, Hanke MV, Wünsche JN.	Front Plant Sci. 2021 Mar 25;12:604810. doi: 10.3389/fpls.2021.604810. eCollection 2021.	Milyaev A	Front Plant Sci	2021	2021-04-12	PMC8030266		10.3389/fpls.2021.604810
32138562	Advances in applying of multi-omics approaches in the research of systemic lupus erythematosus	Song W, Tang D, Chen D, Zheng F, Huang S, Xu Y, Yu H, He J, Hong X, Yin L, Liu D, Dai W, Dai Y.	Int Rev Immunol. 2020;39(4):163-173. doi: 10.1080/08830185.2020.1736058. Epub 2020 Mar 6.	Song W	Int Rev Immunol	2020	2020-03-07			10.1080/08830185.2020.1736058
31953831	Network-Based Approaches for Multi-omics Integration	Zhou G, Li S, Xia J.	Methods Mol Biol. 2020;2104:469-487. doi: 10.1007/978-1-0716-0239-3_23.	Zhou G	Methods Mol Biol	2020	2020-01-19			10.1007/978-1-0716-0239-3_23
30510674	Multi-omics and temporal dynamics profiling reveal disruption of central metabolism in Helicobacter pylori on bismuth treatment	Han B, Zhang Z, Xie Y, Hu X, Wang H, Xia W, Wang Y, Li H, Wang Y, Sun H.	Chem Sci. 2018 Jul 25;9(38):7488-7497. doi: 10.1039/c8sc01668b. eCollection 2018 Oct 14.	Han B	Chem Sci	2018	2018-12-05	PMC6223348		10.1039/c8sc01668b
30373182	From Single Level Analysis to Multi-Omics Integrative Approaches: A Powerful Strategy towards the Precision Oncology	Gallo Cantafio ME, Grillone K, Caracciolo D, Scionti F, Arbitrio M, Barbieri V, Pensabene L, Guzzi PH, Di Martino MT.	High Throughput. 2018 Oct 26;7(4):33. doi: 10.3390/ht7040033.	Gallo Cantafio ME	High Throughput	2018	2018-10-31	PMC6306876		10.3390/ht7040033
29077792	Unsupervised multiple kernel learning for heterogeneous data integration	Mariette J, Villa-Vialaneix N.	Bioinformatics. 2018 Mar 15;34(6):1009-1015. doi: 10.1093/bioinformatics/btx682.	Mariette J	Bioinformatics	2018	2017-10-28			10.1093/bioinformatics/btx682
38256115	Multi-Omics Approach to Improved Diagnosis and Treatment of Atopic Dermatitis and Psoriasis	Rusiñol L, Puig L.	Int J Mol Sci. 2024 Jan 15;25(2):1042. doi: 10.3390/ijms25021042.	Rusiñol L	Int J Mol Sci	2024	2024-01-23	PMC10815999		10.3390/ijms25021042
38550143	Retracted: Multiomics Analysis of Transcriptome, Epigenome, and Genome Uncovers Putative Mechanisms for Dilated Cardiomyopathy	International BR.	Biomed Res Int. 2024 Mar 20;2024:9898717. doi: 10.1155/2024/9898717. eCollection 2024.	International BR	Biomed Res Int	2024	2024-03-29	PMC10977246		10.1155/2024/9898717
33605803	Interview: Prof. Tanja Kunej, a Pioneer of Multiomics, on 21st Century Systems Science Prospects and Challenges	Kunej T.	OMICS. 2021 Mar;25(3):136-138. doi: 10.1089/omi.2020.0216. Epub 2021 Feb 19.	Kunej T	OMICS	2021	2021-02-19	PMC7994423		10.1089/omi.2020.0216
33577980	Machine learning for the analysis of multi-omics data	Sun Y.	Methods. 2021 May;189:1-2. doi: 10.1016/j.ymeth.2021.02.005. Epub 2021 Feb 9.	Sun Y	Methods	2021	2021-02-12			10.1016/j.ymeth.2021.02.005
25705635	Comprehensive characterization of hepatitis B virus-associated multifocal hepatocellular carcinoma using a multi-omics strategy	Takeda H, Takai A, Marusawa H.	Ann Transl Med. 2015 Jan;3(1):3. doi: 10.3978/j.issn.2305-5839.2014.12.10.	Takeda H	Ann Transl Med	2015	2015-02-24	PMC4293482		10.3978/j.issn.2305-5839.2014.12.10
25561758	New 'multi-omics' approach and its contribution to hepatocellular carcinoma in China	Inagaki Y, Song P, Kokudo N, Tang W.	Chin J Cancer Res. 2014 Dec;26(6):639-40. doi: 10.3978/j.issn.1000-9604.2014.11.07.	Inagaki Y	Chin J Cancer Res	2014	2015-01-07	PMC4279209		10.3978/j.issn.1000-9604.2014.11.07
34610315	Multiomics of synaptic junctions reveals altered lipid metabolism and signaling following environmental enrichment	Borgmeyer M, Coman C, Has C, Schött HF, Li T, Westhoff P, Cheung YFH, Hoffmann N, Yuanxiang P, Behnisch T, Gomes GM, Dumenieu M, Schweizer M, Chocholoušková M, Holčapek M, Mikhaylova M, Kreutz MR, Ahrends R.	Cell Rep. 2021 Oct 5;37(1):109797. doi: 10.1016/j.celrep.2021.109797.	Borgmeyer M	Cell Rep	2021	2021-10-05			10.1016/j.celrep.2021.109797
38311818	The gene expression signature of metabolic dysfunction- associated steatotic liver disease from a multiomics perspective	Pirola CJ, Sookoian S.	Clin Mol Hepatol. 2024 Apr;30(2):174-176. doi: 10.3350/cmh.2024.0082. Epub 2024 Feb 5.	Pirola CJ	Clin Mol Hepatol	2024	2024-02-05	PMC11016489		10.3350/cmh.2024.0082
37792553	Deciphering clonal architecture and evolutionary dynamics of secondary acute myeloid leukemia and donor-derived myelodysplastic syndrome using single-cell multi-omics analysis	Sung MT, Chen LH, Chiang YW, Jhuang JY, Chang YC, Caleb Chen GS, Lim KH.	Am J Hematol. 2023 Dec;98(12):E403-E406. doi: 10.1002/ajh.27121. Epub 2023 Oct 4.	Sung MT	Am J Hematol	2023	2023-10-04			10.1002/ajh.27121
32447926	[Study design and statistical methods used for integrative analysis on multi-omics in cancer epidemiology]	Long ZP, Wang F.	Zhonghua Liu Xing Bing Xue Za Zhi. 2020 May 10;41(5):788-793. doi: 10.3760/cma.j.cn112338-20190624-00461.	Long ZP	Zhonghua Liu Xing Bing Xue Za Zhi	2020	2020-05-26			10.3760/cma.j.cn112338-20190624-00461
29900117	Multi-omics "upstream analysis" of regulatory genomic regions helps identifying targets against methotrexate resistance of colon cancer	Kel AE, Stegmaier P, Valeev T, Koschmann J, Poroikov V, Kel-Margoulis OV, Wingender E.	EuPA Open Proteom. 2016 Sep 9;13:1-13. doi: 10.1016/j.euprot.2016.09.002. eCollection 2016 Dec.	Kel AE	EuPA Open Proteom	2016	2018-06-15	PMC5988513		10.1016/j.euprot.2016.09.002
35031490	Integrated Application of Multiomics Strategies Provides Insights Into the Environmental Hypoxia Response in Pelteobagrus vachelli Muscle	Li J, Zhang G, Yin D, Li Y, Zhang Y, Cheng J, Zhang K, Ji J, Wang T, Jia Y, Yin S.	Mol Cell Proteomics. 2022 Mar;21(3):100196. doi: 10.1016/j.mcpro.2022.100196. Epub 2022 Jan 11.	Li J	Mol Cell Proteomics	2022	2022-01-15	PMC8938323		10.1016/j.mcpro.2022.100196
31040226	Hdac4 Interactions in Huntington's Disease Viewed Through the Prism of Multiomics	Federspiel JD, Greco TM, Lum KK, Cristea IM.	Mol Cell Proteomics. 2019 Aug 9;18(8 suppl 1):S92-S113. doi: 10.1074/mcp.RA118.001253. Epub 2019 Apr 30.	Federspiel JD	Mol Cell Proteomics	2019	2019-05-02	PMC6692770		10.1074/mcp.RA118.001253
37387768	Retracted: Multiomics Immune-Related lncRNA Analysis of Oral Squamous Cell Carcinoma and Its Correlation with Prognosis	Markers D.	Dis Markers. 2023 Jun 21;2023:9861260. doi: 10.1155/2023/9861260. eCollection 2023.	Markers D	Dis Markers	2023	2023-06-30	PMC10307341		10.1155/2023/9861260
38217405	A multi-omics data analysis workflow packaged as a FAIR Digital Object	Niehues A, de Visser C, Hagenbeek FA, Kulkarni P, Pool R, Karu N, Kindt ASD, Singh G, Vermeiren RRJM, Boomsma DI, van Dongen J, 't Hoen PAC, van Gool AJ.	Gigascience. 2024 Jan 2;13:giad115. doi: 10.1093/gigascience/giad115.	Niehues A	Gigascience	2024	2024-01-13	PMC10787363		10.1093/gigascience/giad115
[truncated: 8,772 more rows]

## Sheet: csv-integrativ-set
PMID	Title	Authors	Citation	First Author	Journal/Book	Publication Year	Create Date	PMCID	NIHMS ID	DOI
[truncated: 718 more rows]

[truncated: 1 more sheets: csv-panomics-set]
